# Supplementary material for: Variability Between Datasets and Statistical Approaches—Rethinking Estimation of Default Dermal Absorption Values for Risk Assessment
Source: Toxics. 2025 Oct 29;13(11):925. doi: 10.3390/toxics13110925 (PMC12656691; doi:10.3390/toxics13110925)
Supplement: Supplementary file 1 [file toxics-13-00925-s001.zip]

Archive with 3 entries (3 files):
- File S1. Toxics_dataset.xlsx
- File S2. Toxics_R script.r
- File S3. Toxics_SI-english done -proof.docx
