# Supplementary material for: Variability Between Datasets and Statistical Approaches—Rethinking Estimation of Default Dermal Absorption Values for Risk Assessment
Source: Toxics. 2025 Oct 29;13(11):925. doi: 10.3390/toxics13110925 (PMC12656691; doi:10.3390/toxics13110925)
Supplement: Supplementary file 1 [file toxics-13-00925-s001.zip › File S1. Toxics_dataset.xlsx]

## Sheet: dataset
study_ID	substance	conc_dil50	conc_dil	target_conc	form	form_cat	exp_time	absorption
51	2,4-Dichlorophenoxyacetic acid	Concentrate	Concentrate	600	SL	water_based	8	0.16
51	2,4-Dichlorophenoxyacetic acid	Dilution	Dilution	1.5	SL	water_based	8	2.02
51	2,4-Dichlorophenoxyacetic acid	Dilution	Dilution	1.5	SL	water_based	8	3
51	2,4-Dichlorophenoxyacetic acid	Dilution	Dilution	1.5	SL	water_based	8	2.19
51	2,4-Dichlorophenoxyacetic acid	Concentrate	Concentrate	600	SL	water_based	8	0.11
51	2,4-Dichlorophenoxyacetic acid	Dilution	Dilution	1.5	SL	water_based	8	6.5
51	2,4-Dichlorophenoxyacetic acid	Dilution	Dilution	1.5	SL	water_based	8	6.42
51	2,4-Dichlorophenoxyacetic acid	Concentrate	Concentrate	600	SL	water_based	8	0.08
51	2,4-Dichlorophenoxyacetic acid	Concentrate	Concentrate	600	SL	water_based	8	0.08
51	2,4-Dichlorophenoxyacetic acid	Concentrate	Concentrate	600	SL	water_based	8	0.09
78	2,4-Dichlorophenoxyacetic acid	Dilution	Concentrate	2	GR	solid	6	0.223
78	2,4-Dichlorophenoxyacetic acid	Dilution	Concentrate	2	GR	solid	6	0.524
78	2,4-Dichlorophenoxyacetic acid	Dilution	Concentrate	2	GR	solid	6	0.499
78	2,4-Dichlorophenoxyacetic acid	Dilution	Concentrate	2	GR	solid	6	0.361
78	2,4-Dichlorophenoxyacetic acid	Dilution	Concentrate	2	GR	solid	6	0.459
78	2,4-Dichlorophenoxyacetic acid	Dilution	Concentrate	2	GR	solid	6	0.286
78	2,4-Dichlorophenoxyacetic acid	Dilution	Concentrate	2	GR	solid	6	0.251
78	2,4-Dichlorophenoxyacetic acid	Dilution	Concentrate	2	GR	solid	6	0.536
182	2,4-Dichlorophenoxyacetic acid	Concentrate	Concentrate	160	SL	water_based	8	2.347
182	2,4-Dichlorophenoxyacetic acid	Dilution	Dilution	8	SL	water_based	8	10.772
182	2,4-Dichlorophenoxyacetic acid	Dilution	Dilution	8	SL	water_based	8	12.036
182	2,4-Dichlorophenoxyacetic acid	Dilution	Dilution	8	SL	water_based	8	10.935
182	2,4-Dichlorophenoxyacetic acid	Concentrate	Concentrate	160	SL	water_based	8	2.545
182	2,4-Dichlorophenoxyacetic acid	Dilution	Dilution	8	SL	water_based	8	9.616
182	2,4-Dichlorophenoxyacetic acid	Dilution	Dilution	8	SL	water_based	8	9.762
182	2,4-Dichlorophenoxyacetic acid	Dilution	Dilution	8	SL	water_based	8	13.085
182	2,4-Dichlorophenoxyacetic acid	Dilution	Dilution	8	SL	water_based	8	6.988
182	2,4-Dichlorophenoxyacetic acid	Dilution	Dilution	8	SL	water_based	8	6.871
182	2,4-Dichlorophenoxyacetic acid	Concentrate	Concentrate	160	SL	water_based	8	27.11
182	2,4-Dichlorophenoxyacetic acid	Dilution	Dilution	0.8	SL	water_based	8	14.982
182	2,4-Dichlorophenoxyacetic acid	Dilution	Dilution	0.8	SL	water_based	8	14.28
182	2,4-Dichlorophenoxyacetic acid	Dilution	Dilution	0.8	SL	water_based	8	9.885
182	2,4-Dichlorophenoxyacetic acid	Dilution	Dilution	0.8	SL	water_based	8	12.697
182	2,4-Dichlorophenoxyacetic acid	Dilution	Dilution	0.8	SL	water_based	8	8.75
182	2,4-Dichlorophenoxyacetic acid	Dilution	Dilution	0.8	SL	water_based	8	8.678
182	2,4-Dichlorophenoxyacetic acid	Dilution	Dilution	0.8	SL	water_based	8	6.129
182	2,4-Dichlorophenoxyacetic acid	Concentrate	Concentrate	160	SL	water_based	8	18.06
182	2,4-Dichlorophenoxyacetic acid	Dilution	Dilution	0.8	SL	water_based	8	21.872
182	2,4-Dichlorophenoxyacetic acid	Concentrate	Concentrate	160	SL	water_based	8	0.968
182	2,4-Dichlorophenoxyacetic acid	Concentrate	Concentrate	160	SL	water_based	8	9.38
182	2,4-Dichlorophenoxyacetic acid	Concentrate	Concentrate	160	SL	water_based	8	0.677
182	2,4-Dichlorophenoxyacetic acid	Concentrate	Concentrate	160	SL	water_based	8	0.494
120	6-Benzyladenine	Concentrate	Concentrate	100	SC	water_based	8	2.986
120	6-Benzyladenine	Concentrate	Concentrate	100	SC	water_based	8	4.344
120	6-Benzyladenine	Concentrate	Concentrate	100	SC	water_based	8	6.093
120	6-Benzyladenine	Concentrate	Concentrate	100	SC	water_based	8	3.464
120	6-Benzyladenine	Concentrate	Concentrate	100	SC	water_based	8	2.044
120	6-Benzyladenine	Concentrate	Concentrate	100	SC	water_based	8	1.861
120	6-Benzyladenine	Concentrate	Concentrate	100	SC	water_based	8	1.304
120	6-Benzyladenine	Concentrate	Concentrate	100	SC	water_based	8	2.106
120	6-Benzyladenine	Concentrate	Concentrate	100	SC	water_based	8	2.69
120	6-Benzyladenine	Concentrate	Concentrate	100	SC	water_based	8	1.191
120	6-Benzyladenine	Concentrate	Concentrate	100	SC	water_based	8	1.324
120	6-Benzyladenine	Concentrate	Concentrate	100	SC	water_based	8	1.752
121	6-Benzyladenine	Dilution	Concentrate	20	SC	water_based	8	0.89
121	6-Benzyladenine	Dilution	Dilution	2	SC	water_based	8	1.21
121	6-Benzyladenine	Dilution	Dilution	2	SC	water_based	8	3.45
121	6-Benzyladenine	Dilution	Dilution	2	SC	water_based	8	2.72
121	6-Benzyladenine	Dilution	Concentrate	20	SC	water_based	8	7.57
121	6-Benzyladenine	Dilution	Dilution	2	SC	water_based	8	0.71
121	6-Benzyladenine	Dilution	Dilution	2	SC	water_based	8	3.09
121	6-Benzyladenine	Dilution	Dilution	2	SC	water_based	8	2.49
121	6-Benzyladenine	Dilution	Dilution	2	SC	water_based	8	3.52
121	6-Benzyladenine	Dilution	Dilution	2	SC	water_based	8	3.15
121	6-Benzyladenine	Dilution	Concentrate	20	SC	water_based	8	0.44
121	6-Benzyladenine	Dilution	Concentrate	20	SC	water_based	8	2.91
121	6-Benzyladenine	Dilution	Concentrate	20	SC	water_based	8	6.76
121	6-Benzyladenine	Dilution	Concentrate	20	SC	water_based	8	0.91
121	6-Benzyladenine	Dilution	Concentrate	20	SC	water_based	8	0.86
121	6-Benzyladenine	Dilution	Concentrate	20	SC	water_based	8	0.5
123	6-Benzyladenine	Dilution	Concentrate	19	SC	water_based	8	1.21
123	6-Benzyladenine	Dilution	Dilution	0.19	SC	water_based	8	6.52
123	6-Benzyladenine	Dilution	Dilution	0.19	SC	water_based	8	6.19
123	6-Benzyladenine	Dilution	Dilution	0.19	SC	water_based	8	5.76
123	6-Benzyladenine	Dilution	Dilution	0.19	SC	water_based	8	6.56
123	6-Benzyladenine	Dilution	Dilution	0.19	SC	water_based	8	5.8
123	6-Benzyladenine	Dilution	Dilution	0.19	SC	water_based	8	9.66
123	6-Benzyladenine	Dilution	Dilution	0.19	SC	water_based	8	19.22
123	6-Benzyladenine	Dilution	Dilution	0.19	SC	water_based	8	2.92
123	6-Benzyladenine	Dilution	Dilution	0.19	SC	water_based	8	9.33
123	6-Benzyladenine	Dilution	Concentrate	19	SC	water_based	8	3.28
123	6-Benzyladenine	Dilution	Dilution	0.01	SC	water_based	8	7.82
123	6-Benzyladenine	Dilution	Dilution	0.01	SC	water_based	8	8.6
123	6-Benzyladenine	Dilution	Dilution	0.01	SC	water_based	8	4.97
123	6-Benzyladenine	Dilution	Dilution	0.01	SC	water_based	8	1.87
123	6-Benzyladenine	Dilution	Dilution	0.01	SC	water_based	8	8.89
123	6-Benzyladenine	Dilution	Dilution	0.01	SC	water_based	8	6.88
123	6-Benzyladenine	Dilution	Dilution	0.01	SC	water_based	8	6.86
123	6-Benzyladenine	Dilution	Concentrate	19	SC	water_based	8	8.43
123	6-Benzyladenine	Dilution	Dilution	0.01	SC	water_based	8	8
123	6-Benzyladenine	Dilution	Concentrate	19	SC	water_based	8	1.8
123	6-Benzyladenine	Dilution	Concentrate	19	SC	water_based	8	0.91
123	6-Benzyladenine	Dilution	Concentrate	19	SC	water_based	8	1.69
123	6-Benzyladenine	Dilution	Concentrate	19	SC	water_based	8	1.59
48	Abamectin	Dilution	Concentrate	20	EC	organic_solvent	8	13.71
48	Abamectin	Dilution	Dilution	1.8	EC	organic_solvent	8	4.041
48	Abamectin	Dilution	Dilution	1.8	EC	organic_solvent	8	3.84
48	Abamectin	Dilution	Dilution	1.8	EC	organic_solvent	8	5.402
48	Abamectin	Dilution	Concentrate	20	EC	organic_solvent	8	3.226
48	Abamectin	Dilution	Dilution	1.8	EC	organic_solvent	8	3.697
48	Abamectin	Dilution	Dilution	1.8	EC	organic_solvent	8	3.798
48	Abamectin	Dilution	Dilution	1.8	EC	organic_solvent	8	4.182
48	Abamectin	Dilution	Concentrate	20	EC	organic_solvent	8	2.652
48	Abamectin	Dilution	Concentrate	20	EC	organic_solvent	8	10.07
48	Abamectin	Dilution	Concentrate	20	EC	organic_solvent	8	8.18
48	Abamectin	Dilution	Concentrate	20	EC	organic_solvent	8	2.345
311	Acequinocyl	Concentrate	Concentrate	164	SC	water_based	8	0.072
311	Acequinocyl	Concentrate	Concentrate	164	SC	water_based	8	0.122
311	Acequinocyl	Concentrate	Concentrate	164	SC	water_based	8	0.142
311	Acequinocyl	Concentrate	Concentrate	164	SC	water_based	8	0.117
311	Acequinocyl	Dilution	Dilution	0.3	SC	water_based	8	12.824
311	Acequinocyl	Dilution	Dilution	0.3	SC	water_based	8	9.085
311	Acequinocyl	Dilution	Dilution	0.3	SC	water_based	8	4.888
311	Acequinocyl	Concentrate	Concentrate	164	SC	water_based	8	0.087
311	Acequinocyl	Dilution	Dilution	0.3	SC	water_based	8	3.711
311	Acequinocyl	Dilution	Dilution	0.3	SC	water_based	8	13.319
311	Acequinocyl	Dilution	Dilution	0.3	SC	water_based	8	10.401
311	Acequinocyl	Dilution	Dilution	0.3	SC	water_based	8	4.946
311	Acequinocyl	Dilution	Dilution	0.3	SC	water_based	8	7.027
311	Acequinocyl	Dilution	Dilution	0.3	SC	water_based	8	22.712
311	Acequinocyl	Dilution	Dilution	0.3	SC	water_based	8	18.765
311	Acequinocyl	Dilution	Dilution	0.3	SC	water_based	8	13.872
311	Acequinocyl	Concentrate	Concentrate	164	SC	water_based	8	0.082
311	Acequinocyl	Dilution	Dilution	0.2	SC	water_based	8	3.327
311	Acequinocyl	Dilution	Dilution	0.2	SC	water_based	8	7.237
311	Acequinocyl	Dilution	Dilution	0.2	SC	water_based	8	6.861
311	Acequinocyl	Dilution	Dilution	0.2	SC	water_based	8	3.337
311	Acequinocyl	Dilution	Dilution	0.2	SC	water_based	8	15.245
311	Acequinocyl	Dilution	Dilution	0.2	SC	water_based	8	14.627
311	Acequinocyl	Dilution	Dilution	0.2	SC	water_based	8	6.099
311	Acequinocyl	Concentrate	Concentrate	164	SC	water_based	8	0.083
311	Acequinocyl	Dilution	Dilution	0.2	SC	water_based	8	10.069
311	Acequinocyl	Dilution	Dilution	0.2	SC	water_based	8	23.288
311	Acequinocyl	Dilution	Dilution	0.2	SC	water_based	8	20.442
311	Acequinocyl	Dilution	Dilution	0.2	SC	water_based	8	10.152
311	Acequinocyl	Dilution	Dilution	0.2	SC	water_based	8	16.032
311	Acequinocyl	Concentrate	Concentrate	164	SC	water_based	8	0.125
311	Acequinocyl	Concentrate	Concentrate	164	SC	water_based	8	0.104
311	Acequinocyl	Concentrate	Concentrate	164	SC	water_based	8	0.085
311	Acequinocyl	Concentrate	Concentrate	164	SC	water_based	8	0.091
311	Acequinocyl	Concentrate	Concentrate	164	SC	water_based	8	0.13
117	Acetamiprid	Concentrate	Concentrate	200	SL	water_based	8	3.09
117	Acetamiprid	Dilution	Dilution	0.035	SL	water_based	8	25.17
117	Acetamiprid	Dilution	Dilution	0.035	SL	water_based	8	21.36
117	Acetamiprid	Dilution	Dilution	0.035	SL	water_based	8	24.44
117	Acetamiprid	Concentrate	Concentrate	200	SL	water_based	8	3.13
117	Acetamiprid	Dilution	Dilution	0.035	SL	water_based	8	24.58
117	Acetamiprid	Dilution	Dilution	0.035	SL	water_based	8	35.26
117	Acetamiprid	Dilution	Dilution	0.035	SL	water_based	8	28.53
117	Acetamiprid	Dilution	Dilution	0.035	SL	water_based	8	16.01
117	Acetamiprid	Concentrate	Concentrate	200	SL	water_based	8	4.41
117	Acetamiprid	Concentrate	Concentrate	200	SL	water_based	8	3.28
117	Acetamiprid	Concentrate	Concentrate	200	SL	water_based	8	4.29
117	Acetamiprid	Concentrate	Concentrate	200	SL	water_based	8	3.09
117	Acetamiprid	Concentrate	Concentrate	200	SL	water_based	8	2.75
185	Acetamiprid	Concentrate	Concentrate	120	SL	water_based	8	0.888
185	Acetamiprid	Dilution	Dilution	0.105	SL	water_based	8	25.34
185	Acetamiprid	Dilution	Dilution	0.105	SL	water_based	8	22.04
185	Acetamiprid	Dilution	Dilution	0.105	SL	water_based	8	20.98
185	Acetamiprid	Concentrate	Concentrate	120	SL	water_based	8	0.489
185	Acetamiprid	Dilution	Dilution	0.105	SL	water_based	8	13.12
185	Acetamiprid	Dilution	Dilution	0.105	SL	water_based	8	17.49
185	Acetamiprid	Dilution	Dilution	0.105	SL	water_based	8	13.58
185	Acetamiprid	Dilution	Dilution	0.105	SL	water_based	8	14.09
185	Acetamiprid	Dilution	Dilution	0.105	SL	water_based	8	11.61
185	Acetamiprid	Concentrate	Concentrate	120	SL	water_based	8	0.11
185	Acetamiprid	Concentrate	Concentrate	120	SL	water_based	8	0.066
185	Acetamiprid	Concentrate	Concentrate	120	SL	water_based	8	0.172
185	Acetamiprid	Concentrate	Concentrate	120	SL	water_based	8	0.138
185	Acetamiprid	Concentrate	Concentrate	120	SL	water_based	8	0.215
185	Acetamiprid	Concentrate	Concentrate	120	SL	water_based	8	0.213
177	Aclonifen	Concentrate	Concentrate	500	SC	water_based	8	0.24
177	Aclonifen	Dilution	Dilution	1.5	SC	water_based	8	2.11
177	Aclonifen	Dilution	Dilution	1.5	SC	water_based	8	2.68
177	Aclonifen	Dilution	Dilution	1.5	SC	water_based	8	3.01
177	Aclonifen	Concentrate	Concentrate	500	SC	water_based	8	0.19
177	Aclonifen	Dilution	Dilution	1.5	SC	water_based	8	7.55
177	Aclonifen	Dilution	Dilution	1.5	SC	water_based	8	8.08
177	Aclonifen	Dilution	Dilution	1.5	SC	water_based	8	18.17
177	Aclonifen	Concentrate	Concentrate	500	SC	water_based	8	0.07
177	Aclonifen	Concentrate	Concentrate	500	SC	water_based	8	0.03
177	Aclonifen	Concentrate	Concentrate	500	SC	water_based	8	0.2
177	Aclonifen	Concentrate	Concentrate	500	SC	water_based	8	0.1
188	Aclonifen	Concentrate	Concentrate	450	SC	water_based	8	0.07
188	Aclonifen	Dilution	Dilution	9	SC	water_based	8	10.2
188	Aclonifen	Dilution	Dilution	9	SC	water_based	8	12.08
188	Aclonifen	Dilution	Dilution	9	SC	water_based	8	6.69
188	Aclonifen	Concentrate	Concentrate	450	SC	water_based	8	0.37
188	Aclonifen	Dilution	Dilution	9	SC	water_based	8	5.46
188	Aclonifen	Dilution	Dilution	9	SC	water_based	8	5.57
188	Aclonifen	Dilution	Dilution	9	SC	water_based	8	5.1
188	Aclonifen	Dilution	Dilution	9	SC	water_based	8	7.17
188	Aclonifen	Dilution	Dilution	9	SC	water_based	8	3.59
188	Aclonifen	Concentrate	Concentrate	450	SC	water_based	8	0.26
188	Aclonifen	Dilution	Dilution	0.9	SC	water_based	8	26.15
188	Aclonifen	Dilution	Dilution	0.9	SC	water_based	8	17
188	Aclonifen	Dilution	Dilution	0.9	SC	water_based	8	11.68
188	Aclonifen	Dilution	Dilution	0.9	SC	water_based	8	18.33
188	Aclonifen	Dilution	Dilution	0.9	SC	water_based	8	15.63
188	Aclonifen	Dilution	Dilution	0.9	SC	water_based	8	9.57
188	Aclonifen	Dilution	Dilution	0.9	SC	water_based	8	17.56
188	Aclonifen	Concentrate	Concentrate	450	SC	water_based	8	0.22
188	Aclonifen	Dilution	Dilution	0.9	SC	water_based	8	19.83
188	Aclonifen	Concentrate	Concentrate	450	SC	water_based	8	0.06
188	Aclonifen	Concentrate	Concentrate	450	SC	water_based	8	0.23
188	Aclonifen	Concentrate	Concentrate	450	SC	water_based	8	0.3
188	Aclonifen	Concentrate	Concentrate	450	SC	water_based	8	0.08
190	Aclonifen	Concentrate	Concentrate	450	SC	water_based	8	0.12
190	Aclonifen	Concentrate	Concentrate	450	SC	water_based	8	0.14
190	Aclonifen	Dilution	Dilution	2.25	SC	water_based	8	6.43
190	Aclonifen	Dilution	Dilution	2.25	SC	water_based	8	7.12
190	Aclonifen	Dilution	Dilution	2.25	SC	water_based	8	6.17
190	Aclonifen	Concentrate	Concentrate	450	SC	water_based	8	0.05
190	Aclonifen	Dilution	Dilution	2.25	SC	water_based	8	8.56
190	Aclonifen	Dilution	Dilution	2.25	SC	water_based	8	3.84
190	Aclonifen	Dilution	Dilution	2.25	SC	water_based	8	8
190	Aclonifen	Dilution	Dilution	2.25	SC	water_based	8	6.94
190	Aclonifen	Dilution	Dilution	2.25	SC	water_based	8	9.09
190	Aclonifen	Dilution	Dilution	2.25	SC	water_based	8	8.75
190	Aclonifen	Dilution	Dilution	2.25	SC	water_based	8	21.69
190	Aclonifen	Concentrate	Concentrate	450	SC	water_based	8	0.06
190	Aclonifen	Dilution	Dilution	1.125	SC	water_based	8	4.56
190	Aclonifen	Dilution	Dilution	1.125	SC	water_based	8	2.02
190	Aclonifen	Dilution	Dilution	1.125	SC	water_based	8	19.84
190	Aclonifen	Dilution	Dilution	1.125	SC	water_based	8	4.99
190	Aclonifen	Dilution	Dilution	1.125	SC	water_based	8	12.42
190	Aclonifen	Dilution	Dilution	1.125	SC	water_based	8	6.18
190	Aclonifen	Dilution	Dilution	1.125	SC	water_based	8	18.02
190	Aclonifen	Concentrate	Concentrate	450	SC	water_based	8	0.05
190	Aclonifen	Dilution	Dilution	1.125	SC	water_based	8	9.63
190	Aclonifen	Dilution	Dilution	1.125	SC	water_based	8	20.05
190	Aclonifen	Dilution	Dilution	1.125	SC	water_based	8	30.58
190	Aclonifen	Concentrate	Concentrate	450	SC	water_based	8	0.13
190	Aclonifen	Concentrate	Concentrate	450	SC	water_based	8	0.11
190	Aclonifen	Concentrate	Concentrate	450	SC	water_based	8	0.1
190	Aclonifen	Concentrate	Concentrate	450	SC	water_based	8	0.1
190	Aclonifen	Concentrate	Concentrate	450	SC	water_based	8	0.23
251	Aclonifen	Concentrate	Concentrate	600	SC	water_based	6	0.15
251	Aclonifen	Dilution	Dilution	24	SC	water_based	6	0.43
251	Aclonifen	Dilution	Dilution	24	SC	water_based	6	0.62
251	Aclonifen	Dilution	Dilution	24	SC	water_based	6	0.51
251	Aclonifen	Concentrate	Concentrate	600	SC	water_based	6	0.08
251	Aclonifen	Dilution	Dilution	24	SC	water_based	6	0.6
251	Aclonifen	Dilution	Dilution	24	SC	water_based	6	0.26
251	Aclonifen	Dilution	Dilution	24	SC	water_based	6	0.41
251	Aclonifen	Dilution	Dilution	24	SC	water_based	6	0.47
251	Aclonifen	Dilution	Dilution	24	SC	water_based	6	0.47
251	Aclonifen	Concentrate	Concentrate	600	SC	water_based	6	0.07
251	Aclonifen	Dilution	Dilution	1.8	SC	water_based	6	2.73
251	Aclonifen	Dilution	Dilution	1.8	SC	water_based	6	3.04
251	Aclonifen	Dilution	Dilution	1.8	SC	water_based	6	5.72
251	Aclonifen	Dilution	Dilution	1.8	SC	water_based	6	2.79
251	Aclonifen	Dilution	Dilution	1.8	SC	water_based	6	2.36
251	Aclonifen	Dilution	Dilution	1.8	SC	water_based	6	2.99
251	Aclonifen	Concentrate	Concentrate	600	SC	water_based	6	0.05
251	Aclonifen	Dilution	Dilution	1.8	SC	water_based	6	3.86
251	Aclonifen	Dilution	Dilution	1.8	SC	water_based	6	2.8
251	Aclonifen	Concentrate	Concentrate	600	SC	water_based	6	0.07
251	Aclonifen	Concentrate	Concentrate	600	SC	water_based	6	0.07
251	Aclonifen	Concentrate	Concentrate	600	SC	water_based	6	0.05
251	Aclonifen	Concentrate	Concentrate	600	SC	water_based	6	0.08
285	Aclonifen	Concentrate	Concentrate	600	SC	water_based	6	0.08
285	Aclonifen	Dilution	Dilution	4	SC	water_based	6	2.21
285	Aclonifen	Dilution	Dilution	4	SC	water_based	6	0.87
285	Aclonifen	Dilution	Dilution	4	SC	water_based	6	0.76
285	Aclonifen	Concentrate	Concentrate	600	SC	water_based	6	0.07
285	Aclonifen	Dilution	Dilution	4	SC	water_based	6	1
285	Aclonifen	Dilution	Dilution	4	SC	water_based	6	0.81
285	Aclonifen	Dilution	Dilution	4	SC	water_based	6	1.25
285	Aclonifen	Dilution	Dilution	4	SC	water_based	6	3.8
285	Aclonifen	Dilution	Dilution	4	SC	water_based	6	1.68
285	Aclonifen	Dilution	Dilution	4	SC	water_based	6	0.99
285	Aclonifen	Concentrate	Concentrate	600	SC	water_based	6	0.07
285	Aclonifen	Concentrate	Concentrate	600	SC	water_based	6	0.05
285	Aclonifen	Concentrate	Concentrate	600	SC	water_based	6	0.05
285	Aclonifen	Concentrate	Concentrate	600	SC	water_based	6	0.1
285	Aclonifen	Concentrate	Concentrate	600	SC	water_based	6	0.07
285	Aclonifen	Concentrate	Concentrate	600	SC	water_based	6	0.06
285	Aclonifen	Concentrate	Concentrate	600	SC	water_based	6	0.05
296	Aclonifen	Concentrate	Concentrate	540	SC	water_based	6	0.09
296	Aclonifen	Concentrate	Concentrate	540	SC	water_based	6	0.05
296	Aclonifen	Dilution	Dilution	2.7	SC	water_based	6	0.92
296	Aclonifen	Dilution	Dilution	2.7	SC	water_based	6	1.26
296	Aclonifen	Dilution	Dilution	2.7	SC	water_based	6	1.09
296	Aclonifen	Concentrate	Concentrate	540	SC	water_based	6	0.05
296	Aclonifen	Dilution	Dilution	2.7	SC	water_based	6	1.34
296	Aclonifen	Dilution	Dilution	2.7	SC	water_based	6	1.03
296	Aclonifen	Dilution	Dilution	2.7	SC	water_based	6	1.96
296	Aclonifen	Dilution	Dilution	2.7	SC	water_based	6	2.85
296	Aclonifen	Dilution	Dilution	2.7	SC	water_based	6	2.23
296	Aclonifen	Dilution	Dilution	2.7	SC	water_based	6	1.75
296	Aclonifen	Concentrate	Concentrate	540	SC	water_based	6	0.05
296	Aclonifen	Concentrate	Concentrate	540	SC	water_based	6	0.05
296	Aclonifen	Concentrate	Concentrate	540	SC	water_based	6	0.05
296	Aclonifen	Concentrate	Concentrate	540	SC	water_based	6	0.05
296	Aclonifen	Concentrate	Concentrate	540	SC	water_based	6	0.05
296	Aclonifen	Concentrate	Concentrate	540	SC	water_based	6	0.05
296	Aclonifen	Concentrate	Concentrate	540	SC	water_based	6	0.05
344	Aclonifen	Dilution	Dilution	1.5	SC	water_based	8	33.384
344	Aclonifen	Dilution	Dilution	1.5	SC	water_based	8	13.006
344	Aclonifen	Concentrate	Concentrate	600	SC	water_based	8	2.111
344	Aclonifen	Dilution	Dilution	1.5	SC	water_based	8	18.306
344	Aclonifen	Dilution	Dilution	1.5	SC	water_based	8	9.254
344	Aclonifen	Dilution	Dilution	1.5	SC	water_based	8	6.429
344	Aclonifen	Dilution	Dilution	1.5	SC	water_based	8	8.287
344	Aclonifen	Concentrate	Concentrate	600	SC	water_based	8	1.119
344	Aclonifen	Concentrate	Concentrate	600	SC	water_based	8	3.567
344	Aclonifen	Concentrate	Concentrate	600	SC	water_based	8	0.793
344	Aclonifen	Concentrate	Concentrate	600	SC	water_based	8	0.631
344	Aclonifen	Concentrate	Concentrate	600	SC	water_based	8	0.438
156	Cypermethrin	Concentrate	Concentrate	60.26	SC	water_based	8	0.4
156	Cypermethrin	Dilution	Dilution	14.9	SC	water_based	8	0.93
156	Cypermethrin	Dilution	Dilution	14.9	SC	water_based	8	0.81
156	Cypermethrin	Dilution	Dilution	14.9	SC	water_based	8	1.19
156	Cypermethrin	Concentrate	Concentrate	60.26	SC	water_based	8	0.4
156	Cypermethrin	Dilution	Dilution	14.9	SC	water_based	8	1.19
156	Cypermethrin	Dilution	Dilution	14.9	SC	water_based	8	0.61
156	Cypermethrin	Dilution	Dilution	14.9	SC	water_based	8	0.59
156	Cypermethrin	Dilution	Dilution	14.9	SC	water_based	8	0.58
156	Cypermethrin	Dilution	Dilution	14.9	SC	water_based	8	0.65
156	Cypermethrin	Concentrate	Concentrate	60.26	SC	water_based	8	0.32
156	Cypermethrin	Dilution	Dilution	0.3	SC	water_based	8	1.97
156	Cypermethrin	Dilution	Dilution	0.3	SC	water_based	8	14.56
156	Cypermethrin	Dilution	Dilution	0.3	SC	water_based	8	1.48
156	Cypermethrin	Dilution	Dilution	0.3	SC	water_based	8	6.03
156	Cypermethrin	Dilution	Dilution	0.3	SC	water_based	8	4.51
156	Cypermethrin	Dilution	Dilution	0.3	SC	water_based	8	5.54
156	Cypermethrin	Dilution	Dilution	0.3	SC	water_based	8	0.71
156	Cypermethrin	Concentrate	Concentrate	60.26	SC	water_based	8	0.95
156	Cypermethrin	Dilution	Dilution	0.3	SC	water_based	8	1.21
156	Cypermethrin	Concentrate	Concentrate	60.26	SC	water_based	8	0.71
156	Cypermethrin	Concentrate	Concentrate	60.26	SC	water_based	8	0.22
156	Cypermethrin	Concentrate	Concentrate	60.26	SC	water_based	8	0.36
156	Cypermethrin	Concentrate	Concentrate	60.26	SC	water_based	8	0.27
4	Aminopyralid	Dilution	Concentrate	35.14	ME	organic_solvent	8	2.65
4	Aminopyralid	Dilution	Dilution	0.446	ME	organic_solvent	8	3.93
4	Aminopyralid	Dilution	Dilution	0.446	ME	organic_solvent	8	5.71
4	Aminopyralid	Dilution	Dilution	0.446	ME	organic_solvent	8	1.73
4	Aminopyralid	Dilution	Concentrate	35.14	ME	organic_solvent	8	5.85
4	Aminopyralid	Dilution	Dilution	0.446	ME	organic_solvent	8	1.39
4	Aminopyralid	Dilution	Dilution	0.446	ME	organic_solvent	8	2.08
4	Aminopyralid	Dilution	Dilution	0.446	ME	organic_solvent	8	2.62
4	Aminopyralid	Dilution	Concentrate	35.14	ME	organic_solvent	8	2.48
4	Aminopyralid	Dilution	Concentrate	35.14	ME	organic_solvent	8	1.97
4	Aminopyralid	Dilution	Concentrate	35.14	ME	organic_solvent	8	2.99
4	Aminopyralid	Dilution	Concentrate	35.14	ME	organic_solvent	8	2.01
287	Amisulbrom	Concentrate	Concentrate	240	SE	organic_solvent	8	0.224
287	Amisulbrom	Dilution	Dilution	0.3	SE	organic_solvent	8	3.817
287	Amisulbrom	Dilution	Dilution	0.3	SE	organic_solvent	8	2.021
287	Amisulbrom	Dilution	Dilution	0.3	SE	organic_solvent	8	3.006
287	Amisulbrom	Concentrate	Concentrate	240	SE	organic_solvent	8	0.105
287	Amisulbrom	Dilution	Dilution	0.3	SE	organic_solvent	8	1.662
287	Amisulbrom	Dilution	Dilution	0.3	SE	organic_solvent	8	0.58
287	Amisulbrom	Dilution	Dilution	0.3	SE	organic_solvent	8	1.817
287	Amisulbrom	Dilution	Dilution	0.3	SE	organic_solvent	8	2.368
287	Amisulbrom	Dilution	Dilution	0.3	SE	organic_solvent	8	3.312
287	Amisulbrom	Concentrate	Concentrate	240	SE	organic_solvent	8	0.223
287	Amisulbrom	Dilution	Dilution	0.06	SE	organic_solvent	8	1.89
287	Amisulbrom	Dilution	Dilution	0.06	SE	organic_solvent	8	1.16
287	Amisulbrom	Dilution	Dilution	0.06	SE	organic_solvent	8	2.92
287	Amisulbrom	Dilution	Dilution	0.06	SE	organic_solvent	8	2.67
287	Amisulbrom	Dilution	Dilution	0.06	SE	organic_solvent	8	2.12
287	Amisulbrom	Dilution	Dilution	0.06	SE	organic_solvent	8	9.08
287	Amisulbrom	Dilution	Dilution	0.06	SE	organic_solvent	8	9.65
287	Amisulbrom	Concentrate	Concentrate	240	SE	organic_solvent	8	0.114
287	Amisulbrom	Dilution	Dilution	0.06	SE	organic_solvent	8	3.57
287	Amisulbrom	Concentrate	Concentrate	240	SE	organic_solvent	8	0.429
287	Amisulbrom	Concentrate	Concentrate	240	SE	organic_solvent	8	0.306
287	Amisulbrom	Concentrate	Concentrate	240	SE	organic_solvent	8	0.094
287	Amisulbrom	Concentrate	Concentrate	240	SE	organic_solvent	8	0.084
228	Asulam-sodium	Concentrate	Concentrate	400	SL	water_based	8	0.161
228	Asulam-sodium	Dilution	Dilution	4	SL	water_based	8	10.673
228	Asulam-sodium	Dilution	Dilution	4	SL	water_based	8	1.867
228	Asulam-sodium	Dilution	Dilution	4	SL	water_based	8	11.194
228	Asulam-sodium	Concentrate	Concentrate	400	SL	water_based	8	0.516
228	Asulam-sodium	Dilution	Dilution	4	SL	water_based	8	8.302
228	Asulam-sodium	Dilution	Dilution	4	SL	water_based	8	10.922
228	Asulam-sodium	Dilution	Dilution	4	SL	water_based	8	10.752
228	Asulam-sodium	Concentrate	Concentrate	400	SL	water_based	8	0.461
228	Asulam-sodium	Concentrate	Concentrate	400	SL	water_based	8	0.288
228	Asulam-sodium	Concentrate	Concentrate	400	SL	water_based	8	0.194
57	Azoxystrobin	Concentrate	Concentrate	93.5	SC	water_based	6	0.184
57	Azoxystrobin	Dilution	Dilution	1.039	SC	water_based	6	2.704
57	Azoxystrobin	Dilution	Dilution	1.039	SC	water_based	6	2.113
57	Azoxystrobin	Dilution	Dilution	1.039	SC	water_based	6	5.612
57	Azoxystrobin	Concentrate	Concentrate	93.5	SC	water_based	6	0.098
57	Azoxystrobin	Dilution	Dilution	1.039	SC	water_based	6	2.681
57	Azoxystrobin	Dilution	Dilution	1.039	SC	water_based	6	2.43
57	Azoxystrobin	Dilution	Dilution	1.039	SC	water_based	6	1.532
57	Azoxystrobin	Dilution	Dilution	1.039	SC	water_based	6	2.943
57	Azoxystrobin	Dilution	Dilution	1.039	SC	water_based	6	4.79
57	Azoxystrobin	Concentrate	Concentrate	93.5	SC	water_based	6	0.066
57	Azoxystrobin	Dilution	Dilution	0.134	SC	water_based	6	10.24
57	Azoxystrobin	Dilution	Dilution	0.134	SC	water_based	6	3.851
57	Azoxystrobin	Dilution	Dilution	0.134	SC	water_based	6	7.7
57	Azoxystrobin	Dilution	Dilution	0.134	SC	water_based	6	9.101
57	Azoxystrobin	Dilution	Dilution	0.134	SC	water_based	6	2.952
57	Azoxystrobin	Dilution	Dilution	0.134	SC	water_based	6	7.081
57	Azoxystrobin	Dilution	Dilution	0.134	SC	water_based	6	3.236
57	Azoxystrobin	Concentrate	Concentrate	93.5	SC	water_based	6	0.157
57	Azoxystrobin	Dilution	Dilution	0.134	SC	water_based	6	4.655
57	Azoxystrobin	Concentrate	Concentrate	93.5	SC	water_based	6	0.208
57	Azoxystrobin	Concentrate	Concentrate	93.5	SC	water_based	6	0.168
57	Azoxystrobin	Concentrate	Concentrate	93.5	SC	water_based	6	0.339
249	Azoxystrobin	Concentrate	Concentrate	250	SC	water_based	8	0.2982
249	Azoxystrobin	Dilution	Dilution	0.12	SC	water_based	8	7.554
249	Azoxystrobin	Dilution	Dilution	0.12	SC	water_based	8	7.449
249	Azoxystrobin	Dilution	Dilution	0.12	SC	water_based	8	5.967
249	Azoxystrobin	Concentrate	Concentrate	250	SC	water_based	8	0.3786
249	Azoxystrobin	Dilution	Dilution	0.12	SC	water_based	8	4.352
249	Azoxystrobin	Dilution	Dilution	0.12	SC	water_based	8	4.805
249	Azoxystrobin	Dilution	Dilution	0.12	SC	water_based	8	4.345
249	Azoxystrobin	Dilution	Dilution	0.12	SC	water_based	8	6.096
249	Azoxystrobin	Dilution	Dilution	0.12	SC	water_based	8	3.936
249	Azoxystrobin	Concentrate	Concentrate	250	SC	water_based	8	0.1872
249	Azoxystrobin	Concentrate	Concentrate	250	SC	water_based	8	0.2034
249	Azoxystrobin	Concentrate	Concentrate	250	SC	water_based	8	0.6182
249	Azoxystrobin	Concentrate	Concentrate	250	SC	water_based	8	0.2318
249	Azoxystrobin	Concentrate	Concentrate	250	SC	water_based	8	0.2523
249	Azoxystrobin	Concentrate	Concentrate	250	SC	water_based	8	0.2944
300	Azoxystrobin	Concentrate	Concentrate	250	SC	water_based	6	0.52
300	Azoxystrobin	Dilution	Dilution	0.167	SC	water_based	6	3.44
300	Azoxystrobin	Dilution	Dilution	0.167	SC	water_based	6	3.23
300	Azoxystrobin	Dilution	Dilution	0.167	SC	water_based	6	2.95
300	Azoxystrobin	Concentrate	Concentrate	250	SC	water_based	6	0.34
300	Azoxystrobin	Dilution	Dilution	0.167	SC	water_based	6	3.44
300	Azoxystrobin	Dilution	Dilution	0.167	SC	water_based	6	0.92
300	Azoxystrobin	Dilution	Dilution	0.167	SC	water_based	6	1.4
300	Azoxystrobin	Dilution	Dilution	0.167	SC	water_based	6	3.04
300	Azoxystrobin	Dilution	Dilution	0.167	SC	water_based	6	1.12
300	Azoxystrobin	Concentrate	Concentrate	250	SC	water_based	6	0.32
300	Azoxystrobin	Dilution	Dilution	0.076	SC	water_based	6	3.66
300	Azoxystrobin	Dilution	Dilution	0.076	SC	water_based	6	6.28
300	Azoxystrobin	Dilution	Dilution	0.076	SC	water_based	6	2.91
300	Azoxystrobin	Dilution	Dilution	0.076	SC	water_based	6	2.06
300	Azoxystrobin	Dilution	Dilution	0.076	SC	water_based	6	1.78
300	Azoxystrobin	Dilution	Dilution	0.076	SC	water_based	6	1.71
300	Azoxystrobin	Dilution	Dilution	0.076	SC	water_based	6	2.2
300	Azoxystrobin	Concentrate	Concentrate	250	SC	water_based	6	0.34
300	Azoxystrobin	Dilution	Dilution	0.076	SC	water_based	6	6.79
300	Azoxystrobin	Dilution	Dilution	0.076	SC	water_based	6	1.93
300	Azoxystrobin	Concentrate	Concentrate	250	SC	water_based	6	0.33
300	Azoxystrobin	Concentrate	Concentrate	250	SC	water_based	6	0.43
300	Azoxystrobin	Concentrate	Concentrate	250	SC	water_based	6	0.03
300	Azoxystrobin	Concentrate	Concentrate	250	SC	water_based	6	0.06
304	Azoxystrobin	Concentrate	Concentrate	200	SC	water_based	8	0.06
304	Azoxystrobin	Dilution	Dilution	0.4	SC	water_based	8	4.15
304	Azoxystrobin	Dilution	Dilution	0.4	SC	water_based	8	1.95
304	Azoxystrobin	Dilution	Dilution	0.4	SC	water_based	8	4.5
304	Azoxystrobin	Concentrate	Concentrate	200	SC	water_based	8	0.06
304	Azoxystrobin	Dilution	Dilution	0.4	SC	water_based	8	1.81
304	Azoxystrobin	Dilution	Dilution	0.4	SC	water_based	8	2.44
304	Azoxystrobin	Dilution	Dilution	0.4	SC	water_based	8	2.13
304	Azoxystrobin	Dilution	Dilution	0.4	SC	water_based	8	1.24
304	Azoxystrobin	Concentrate	Concentrate	200	SC	water_based	8	0.05
304	Azoxystrobin	Concentrate	Concentrate	200	SC	water_based	8	0.06
304	Azoxystrobin	Concentrate	Concentrate	200	SC	water_based	8	0.09
304	Azoxystrobin	Concentrate	Concentrate	200	SC	water_based	8	0.06
304	Azoxystrobin	Concentrate	Concentrate	200	SC	water_based	8	0.06
112	Bendiocarb	Dilution	Dilution	2.23	WP	solid	8	6.71
112	Bendiocarb	Dilution	Dilution	2.23	WP	solid	8	10.292
112	Bendiocarb	Dilution	Dilution	2.23	WP	solid	8	3.514
112	Bendiocarb	Dilution	Dilution	2.23	WP	solid	8	16.498
112	Bendiocarb	Dilution	Dilution	2.23	WP	solid	8	15.333
112	Bendiocarb	Dilution	Dilution	2.23	WP	solid	8	16.123
212	Benthiavalicarb-isopropyl	Concentrate	Concentrate	70	OD	organic_solvent	6	0.607017
212	Benthiavalicarb-isopropyl	Dilution	Dilution	0.028	OD	organic_solvent	6	3.6258
212	Benthiavalicarb-isopropyl	Dilution	Dilution	0.028	OD	organic_solvent	6	3.71086
212	Benthiavalicarb-isopropyl	Dilution	Dilution	0.028	OD	organic_solvent	6	4.27865
212	Benthiavalicarb-isopropyl	Concentrate	Concentrate	70	OD	organic_solvent	6	0.294705
212	Benthiavalicarb-isopropyl	Dilution	Dilution	0.028	OD	organic_solvent	6	2.66924
212	Benthiavalicarb-isopropyl	Dilution	Dilution	0.028	OD	organic_solvent	6	3.08973
212	Benthiavalicarb-isopropyl	Dilution	Dilution	0.028	OD	organic_solvent	6	3.21117
212	Benthiavalicarb-isopropyl	Dilution	Dilution	0.028	OD	organic_solvent	6	5.92332
212	Benthiavalicarb-isopropyl	Dilution	Dilution	0.028	OD	organic_solvent	6	5.34388
212	Benthiavalicarb-isopropyl	Concentrate	Concentrate	70	OD	organic_solvent	6	0.761239
212	Benthiavalicarb-isopropyl	Concentrate	Concentrate	70	OD	organic_solvent	6	1.3969
212	Benthiavalicarb-isopropyl	Concentrate	Concentrate	70	OD	organic_solvent	6	0.137487
212	Benthiavalicarb-isopropyl	Concentrate	Concentrate	70	OD	organic_solvent	6	0.254051
212	Benthiavalicarb-isopropyl	Concentrate	Concentrate	70	OD	organic_solvent	6	0.537003
212	Benthiavalicarb-isopropyl	Concentrate	Concentrate	70	OD	organic_solvent	6	0.345366
329	Benzobicyclon	Concentrate	Concentrate	400	SC	water_based	8	0.3911
329	Benzobicyclon	Dilution	Dilution	0.33	SC	water_based	8	6.8129
329	Benzobicyclon	Dilution	Dilution	0.33	SC	water_based	8	6.9641
329	Benzobicyclon	Dilution	Dilution	0.33	SC	water_based	8	14.5724
329	Benzobicyclon	Concentrate	Concentrate	400	SC	water_based	8	0.2032
329	Benzobicyclon	Dilution	Dilution	0.33	SC	water_based	8	10.6425
329	Benzobicyclon	Dilution	Dilution	0.33	SC	water_based	8	14.7446
329	Benzobicyclon	Dilution	Dilution	0.33	SC	water_based	8	21.0653
329	Benzobicyclon	Dilution	Dilution	0.33	SC	water_based	8	11.3249
329	Benzobicyclon	Dilution	Dilution	0.33	SC	water_based	8	5.5631
329	Benzobicyclon	Concentrate	Concentrate	400	SC	water_based	8	0.3732
329	Benzobicyclon	Concentrate	Concentrate	400	SC	water_based	8	0.2609
329	Benzobicyclon	Concentrate	Concentrate	400	SC	water_based	8	0.9353
329	Benzobicyclon	Concentrate	Concentrate	400	SC	water_based	8	0.7167
329	Benzobicyclon	Concentrate	Concentrate	400	SC	water_based	8	0.3122
329	Benzobicyclon	Concentrate	Concentrate	400	SC	water_based	8	0.4689
40	Benzovindiflupyr	Concentrate	Concentrate	100	EC	organic_solvent	6	0.504
40	Benzovindiflupyr	Dilution	Dilution	1.5	EC	organic_solvent	6	1.559
40	Benzovindiflupyr	Dilution	Dilution	1.5	EC	organic_solvent	6	1.469
40	Benzovindiflupyr	Dilution	Dilution	1.5	EC	organic_solvent	6	0.833
40	Benzovindiflupyr	Concentrate	Concentrate	100	EC	organic_solvent	6	0.529
40	Benzovindiflupyr	Dilution	Dilution	1.5	EC	organic_solvent	6	4.19
40	Benzovindiflupyr	Dilution	Dilution	1.5	EC	organic_solvent	6	2.401
40	Benzovindiflupyr	Dilution	Dilution	1.5	EC	organic_solvent	6	2.019
40	Benzovindiflupyr	Concentrate	Concentrate	100	EC	organic_solvent	6	0.513
40	Benzovindiflupyr	Dilution	Dilution	0.15	EC	organic_solvent	6	2.92
40	Benzovindiflupyr	Dilution	Dilution	0.15	EC	organic_solvent	6	0.568
40	Benzovindiflupyr	Dilution	Dilution	0.15	EC	organic_solvent	6	0.676
40	Benzovindiflupyr	Dilution	Dilution	0.15	EC	organic_solvent	6	0.769
40	Benzovindiflupyr	Dilution	Dilution	0.15	EC	organic_solvent	6	4.374
40	Benzovindiflupyr	Dilution	Dilution	0.15	EC	organic_solvent	6	2.128
40	Benzovindiflupyr	Concentrate	Concentrate	100	EC	organic_solvent	6	0.246
40	Benzovindiflupyr	Concentrate	Concentrate	100	EC	organic_solvent	6	0.052
40	Benzovindiflupyr	Concentrate	Concentrate	100	EC	organic_solvent	6	1.069
65	Benzovindiflupyr	Dilution	Dilution	1.5	EC	organic_solvent	6	14.69
65	Benzovindiflupyr	Dilution	Dilution	1.5	EC	organic_solvent	6	23.18
65	Benzovindiflupyr	Dilution	Dilution	1.5	EC	organic_solvent	6	26.5
65	Benzovindiflupyr	Concentrate	Concentrate	75	EC	organic_solvent	6	2.36
65	Benzovindiflupyr	Dilution	Dilution	1.5	EC	organic_solvent	6	4.42
65	Benzovindiflupyr	Dilution	Dilution	1.5	EC	organic_solvent	6	10.79
65	Benzovindiflupyr	Dilution	Dilution	1.5	EC	organic_solvent	6	6.21
65	Benzovindiflupyr	Dilution	Dilution	1.5	EC	organic_solvent	6	14.06
65	Benzovindiflupyr	Dilution	Dilution	1.5	EC	organic_solvent	6	11.37
65	Benzovindiflupyr	Concentrate	Concentrate	75	EC	organic_solvent	6	1.42
65	Benzovindiflupyr	Dilution	Dilution	0.1875	EC	organic_solvent	6	26.84
65	Benzovindiflupyr	Dilution	Dilution	0.1875	EC	organic_solvent	6	13.19
65	Benzovindiflupyr	Dilution	Dilution	0.1875	EC	organic_solvent	6	12.84
65	Benzovindiflupyr	Dilution	Dilution	0.1875	EC	organic_solvent	6	12.35
65	Benzovindiflupyr	Dilution	Dilution	0.1875	EC	organic_solvent	6	5.6
65	Benzovindiflupyr	Dilution	Dilution	0.1875	EC	organic_solvent	6	7.89
65	Benzovindiflupyr	Dilution	Dilution	0.1875	EC	organic_solvent	6	23.13
65	Benzovindiflupyr	Concentrate	Concentrate	75	EC	organic_solvent	6	0.49
65	Benzovindiflupyr	Dilution	Dilution	0.1875	EC	organic_solvent	6	18.01
65	Benzovindiflupyr	Concentrate	Concentrate	75	EC	organic_solvent	6	0.71
65	Benzovindiflupyr	Concentrate	Concentrate	75	EC	organic_solvent	6	0.88
65	Benzovindiflupyr	Concentrate	Concentrate	75	EC	organic_solvent	6	0.91
253	Bifenazate	Concentrate	Concentrate	240	SC	water_based	8	1.8853
253	Bifenazate	Dilution	Dilution	0.36	SC	water_based	8	29.76
253	Bifenazate	Dilution	Dilution	0.36	SC	water_based	8	29.89
253	Bifenazate	Dilution	Dilution	0.36	SC	water_based	8	29.18
253	Bifenazate	Concentrate	Concentrate	240	SC	water_based	8	2.0554
253	Bifenazate	Dilution	Dilution	0.36	SC	water_based	8	26.88
253	Bifenazate	Dilution	Dilution	0.36	SC	water_based	8	32.48
253	Bifenazate	Dilution	Dilution	0.36	SC	water_based	8	31.94
253	Bifenazate	Dilution	Dilution	0.36	SC	water_based	8	19.3
253	Bifenazate	Dilution	Dilution	0.36	SC	water_based	8	10.54
253	Bifenazate	Concentrate	Concentrate	240	SC	water_based	8	0.986
253	Bifenazate	Dilution	Dilution	0.096	SC	water_based	8	18.76
253	Bifenazate	Dilution	Dilution	0.096	SC	water_based	8	34.79
253	Bifenazate	Dilution	Dilution	0.096	SC	water_based	8	28.98
253	Bifenazate	Dilution	Dilution	0.096	SC	water_based	8	35.52
253	Bifenazate	Dilution	Dilution	0.096	SC	water_based	8	22.75
253	Bifenazate	Dilution	Dilution	0.096	SC	water_based	8	38.89
253	Bifenazate	Dilution	Dilution	0.096	SC	water_based	8	22.37
253	Bifenazate	Concentrate	Concentrate	240	SC	water_based	8	0.7818
253	Bifenazate	Dilution	Dilution	0.096	SC	water_based	8	18.95
253	Bifenazate	Concentrate	Concentrate	240	SC	water_based	8	2.1236
253	Bifenazate	Concentrate	Concentrate	240	SC	water_based	8	1.8739
253	Bifenazate	Concentrate	Concentrate	240	SC	water_based	8	0.404
253	Bifenazate	Concentrate	Concentrate	240	SC	water_based	8	0.395
276	Bixlozone	Concentrate	Concentrate	364	SC	water_based	6	0.46
276	Bixlozone	Dilution	Dilution	3.33	SC	water_based	6	2.27
276	Bixlozone	Dilution	Dilution	3.33	SC	water_based	6	11.45
276	Bixlozone	Dilution	Dilution	3.33	SC	water_based	6	13.78
276	Bixlozone	Concentrate	Concentrate	364	SC	water_based	6	0.15
276	Bixlozone	Dilution	Dilution	3.33	SC	water_based	6	5.9754
276	Bixlozone	Dilution	Dilution	3.33	SC	water_based	6	6.04948
276	Bixlozone	Dilution	Dilution	3.33	SC	water_based	6	4.72
276	Bixlozone	Dilution	Dilution	3.33	SC	water_based	6	6.50562
276	Bixlozone	Dilution	Dilution	3.33	SC	water_based	6	10.55
276	Bixlozone	Concentrate	Concentrate	364	SC	water_based	6	0.34
276	Bixlozone	Dilution	Dilution	0.25	SC	water_based	6	33.01
276	Bixlozone	Dilution	Dilution	0.25	SC	water_based	6	19.79
276	Bixlozone	Dilution	Dilution	0.25	SC	water_based	6	24.83
276	Bixlozone	Dilution	Dilution	0.25	SC	water_based	6	37.28
276	Bixlozone	Dilution	Dilution	0.25	SC	water_based	6	12.74
276	Bixlozone	Dilution	Dilution	0.25	SC	water_based	6	19.97
276	Bixlozone	Dilution	Dilution	0.25	SC	water_based	6	25.6
276	Bixlozone	Concentrate	Concentrate	364	SC	water_based	6	0.38
276	Bixlozone	Dilution	Dilution	0.25	SC	water_based	6	21.93
276	Bixlozone	Concentrate	Concentrate	364	SC	water_based	6	0.29
276	Bixlozone	Concentrate	Concentrate	364	SC	water_based	6	0.36
276	Bixlozone	Concentrate	Concentrate	364	SC	water_based	6	0.6
276	Bixlozone	Concentrate	Concentrate	364	SC	water_based	6	1
125	Boscalid	Dilution	Concentrate	10	SD	water_based	8	0.1
125	Boscalid	Dilution	Concentrate	10	SD	water_based	8	0.03
125	Boscalid	Dilution	Concentrate	10	SD	water_based	8	0.07
125	Boscalid	Dilution	Concentrate	10	SD	water_based	8	0.05
125	Boscalid	Dilution	Concentrate	10	SD	water_based	8	0.04
125	Boscalid	Dilution	Concentrate	10	SD	water_based	8	0.03
125	Boscalid	Dilution	Concentrate	10	SD	water_based	8	0.04
125	Boscalid	Dilution	Concentrate	10	SD	water_based	8	0.08
234	Boscalid	Concentrate	Concentrate	200	SC	water_based	8	0.21
234	Boscalid	Dilution	Dilution	0.2	SC	water_based	8	12.54
234	Boscalid	Dilution	Dilution	0.2	SC	water_based	8	2.18
234	Boscalid	Dilution	Dilution	0.2	SC	water_based	8	0.94
234	Boscalid	Concentrate	Concentrate	200	SC	water_based	8	0.23
234	Boscalid	Dilution	Dilution	0.2	SC	water_based	8	6.97
234	Boscalid	Dilution	Dilution	0.2	SC	water_based	8	0.73
234	Boscalid	Dilution	Dilution	0.2	SC	water_based	8	0.19
234	Boscalid	Dilution	Dilution	0.2	SC	water_based	8	18.31
234	Boscalid	Dilution	Dilution	0.2	SC	water_based	8	7.84
234	Boscalid	Concentrate	Concentrate	200	SC	water_based	8	0.26
234	Boscalid	Concentrate	Concentrate	200	SC	water_based	8	0.08
234	Boscalid	Concentrate	Concentrate	200	SC	water_based	8	0.12
234	Boscalid	Concentrate	Concentrate	200	SC	water_based	8	0.17
234	Boscalid	Concentrate	Concentrate	200	SC	water_based	8	0.17
234	Boscalid	Concentrate	Concentrate	200	SC	water_based	8	0.1
266	Boscalid	Concentrate	Concentrate	200	SC	water_based	8	0.05
266	Boscalid	Concentrate	Concentrate	200	SC	water_based	8	9.26
266	Boscalid	Concentrate	Concentrate	200	SC	water_based	8	0.19
266	Boscalid	Concentrate	Concentrate	200	SC	water_based	8	1.26
266	Boscalid	Concentrate	Concentrate	200	SC	water_based	8	0.05
268	Boscalid	Dilution	Dilution	0.1563	SC	water_based	8	5.53
268	Boscalid	Dilution	Dilution	0.1563	SC	water_based	8	4.97
268	Boscalid	Dilution	Dilution	0.1563	SC	water_based	8	3.37
268	Boscalid	Dilution	Dilution	0.1563	SC	water_based	8	2.72
268	Boscalid	Dilution	Dilution	0.1563	SC	water_based	8	4.3
280	Boscalid	Concentrate	Concentrate	200	SC	water_based	8	0.012262
280	Boscalid	Dilution	Dilution	0.5	SC	water_based	8	0.98845
280	Boscalid	Dilution	Dilution	0.5	SC	water_based	8	0.82502
280	Boscalid	Dilution	Dilution	0.5	SC	water_based	8	0.84212
280	Boscalid	Concentrate	Concentrate	200	SC	water_based	8	0.016342
280	Boscalid	Dilution	Dilution	0.5	SC	water_based	8	0.79782
280	Boscalid	Dilution	Dilution	0.5	SC	water_based	8	0.2304
280	Boscalid	Dilution	Dilution	0.5	SC	water_based	8	0.42935
280	Boscalid	Dilution	Dilution	0.5	SC	water_based	8	0.57647
280	Boscalid	Concentrate	Concentrate	200	SC	water_based	8	0.022912
280	Boscalid	Concentrate	Concentrate	200	SC	water_based	8	0.011194
280	Boscalid	Concentrate	Concentrate	200	SC	water_based	8	0.00785
280	Boscalid	Concentrate	Concentrate	200	SC	water_based	8	0.008246
280	Boscalid	Concentrate	Concentrate	200	SC	water_based	8	0.038911
280	Boscalid	Concentrate	Concentrate	200	SC	water_based	8	0.020444
171	Bromuconazole	Concentrate	Concentrate	300	EC	organic_solvent	6	6.4614
171	Bromuconazole	Dilution	Dilution	0.75	EC	organic_solvent	6	35.48
171	Bromuconazole	Dilution	Dilution	0.75	EC	organic_solvent	6	15.95
171	Bromuconazole	Dilution	Dilution	0.75	EC	organic_solvent	6	18.1
171	Bromuconazole	Concentrate	Concentrate	300	EC	organic_solvent	6	1.4484
171	Bromuconazole	Dilution	Dilution	0.75	EC	organic_solvent	6	26.93
171	Bromuconazole	Dilution	Dilution	0.75	EC	organic_solvent	6	24.8
171	Bromuconazole	Dilution	Dilution	0.75	EC	organic_solvent	6	28.81
171	Bromuconazole	Dilution	Dilution	0.75	EC	organic_solvent	6	28.11
171	Bromuconazole	Concentrate	Concentrate	300	EC	organic_solvent	6	3.532
171	Bromuconazole	Concentrate	Concentrate	300	EC	organic_solvent	6	0.4711
171	Bromuconazole	Concentrate	Concentrate	300	EC	organic_solvent	6	1.204
171	Bromuconazole	Concentrate	Concentrate	300	EC	organic_solvent	6	1.872
171	Bromuconazole	Concentrate	Concentrate	300	EC	organic_solvent	6	3.0509
1	Buprofezin	Concentrate	Concentrate	250	SC	water_based	8	0.314
1	Buprofezin	Concentrate	Concentrate	250	SC	water_based	8	0.69
1	Buprofezin	Concentrate	Concentrate	250	SC	water_based	8	0.35
1	Buprofezin	Concentrate	Concentrate	250	SC	water_based	8	0.23
1	Buprofezin	Concentrate	Concentrate	250	SC	water_based	8	0.4
1	Buprofezin	Concentrate	Concentrate	250	SC	water_based	8	0.33
1	Buprofezin	Concentrate	Concentrate	250	SC	water_based	8	1.04
1	Buprofezin	Concentrate	Concentrate	210	WP	solid	8	0.31
1	Buprofezin	Dilution	Dilution	12.5	WP	solid	8	4.14
1	Buprofezin	Dilution	Dilution	12.5	WP	solid	8	0.91
1	Buprofezin	Dilution	Dilution	12.5	WP	solid	8	8.57
1	Buprofezin	Concentrate	Concentrate	210	WP	solid	8	0.54
1	Buprofezin	Dilution	Dilution	12.5	WP	solid	8	4.29
1	Buprofezin	Dilution	Dilution	12.5	WP	solid	8	2.76
1	Buprofezin	Dilution	Dilution	12.5	WP	solid	8	2.9
1	Buprofezin	Dilution	Dilution	12.5	WP	solid	8	1.21
1	Buprofezin	Concentrate	Concentrate	210	WP	solid	8	2.33
1	Buprofezin	Concentrate	Concentrate	210	WP	solid	8	4.04
1	Buprofezin	Concentrate	Concentrate	210	WP	solid	8	0.47
1	Buprofezin	Concentrate	Concentrate	210	WP	solid	8	1.68
143	Captan	Concentrate	Concentrate	360	SC	water_based	8	0.4756
143	Captan	Dilution	Dilution	0.6	SC	water_based	8	14.4
143	Captan	Dilution	Dilution	0.6	SC	water_based	8	14.8
143	Captan	Dilution	Dilution	0.6	SC	water_based	8	10.2
143	Captan	Concentrate	Concentrate	360	SC	water_based	8	0.8238
143	Captan	Dilution	Dilution	0.6	SC	water_based	8	11.71
143	Captan	Dilution	Dilution	0.6	SC	water_based	8	29.52
143	Captan	Dilution	Dilution	0.6	SC	water_based	8	14.75
143	Captan	Dilution	Dilution	0.6	SC	water_based	8	13.81
143	Captan	Dilution	Dilution	0.6	SC	water_based	8	24.36
143	Captan	Concentrate	Concentrate	360	SC	water_based	8	0.1932
143	Captan	Concentrate	Concentrate	360	SC	water_based	8	0.4595
143	Captan	Concentrate	Concentrate	360	SC	water_based	8	0.2039
143	Captan	Concentrate	Concentrate	360	SC	water_based	8	0.6413
143	Captan	Concentrate	Concentrate	360	SC	water_based	8	0.1727
143	Captan	Concentrate	Concentrate	360	SC	water_based	8	0.7544
170	Chlorfenapyr	Dilution	Dilution	25	SC	water_based	8	1.4
170	Chlorfenapyr	Dilution	Dilution	25	SC	water_based	8	1.48
170	Chlorfenapyr	Dilution	Dilution	25	SC	water_based	8	0.09
170	Chlorfenapyr	Dilution	Dilution	25	SC	water_based	8	0.18
170	Chlorfenapyr	Dilution	Dilution	25	SC	water_based	8	0.11
170	Chlorfenapyr	Dilution	Dilution	25	SC	water_based	8	0.21
170	Chlorfenapyr	Dilution	Dilution	25	SC	water_based	8	0.12
170	Chlorfenapyr	Dilution	Dilution	25	SC	water_based	8	0.03
170	Chlorfenapyr	Dilution	Dilution	10	SC	water_based	8	0.23
170	Chlorfenapyr	Dilution	Dilution	10	SC	water_based	8	0.3
170	Chlorfenapyr	Dilution	Dilution	10	SC	water_based	8	0.2
170	Chlorfenapyr	Dilution	Dilution	10	SC	water_based	8	0.08
170	Chlorfenapyr	Dilution	Dilution	10	SC	water_based	8	3.02
170	Chlorfenapyr	Dilution	Dilution	10	SC	water_based	8	0.19
170	Chlorfenapyr	Dilution	Dilution	10	SC	water_based	8	0.08
170	Chlorfenapyr	Dilution	Dilution	10	SC	water_based	8	0.03
170	Chlorfenapyr	Dilution	Dilution	2.5	SC	water_based	8	1.49
170	Chlorfenapyr	Dilution	Dilution	2.5	SC	water_based	8	1.95
170	Chlorfenapyr	Dilution	Dilution	2.5	SC	water_based	8	2.32
170	Chlorfenapyr	Dilution	Dilution	2.5	SC	water_based	8	3.02
170	Chlorfenapyr	Dilution	Dilution	2.5	SC	water_based	8	0.31
170	Chlorfenapyr	Dilution	Dilution	2.5	SC	water_based	8	0.98
170	Chlorfenapyr	Dilution	Dilution	2.5	SC	water_based	8	1
170	Chlorfenapyr	Dilution	Dilution	2.5	SC	water_based	8	0.3
219	Chlormequat chloride	Concentrate	Concentrate	750	SL	water_based	8	0.11926
219	Chlormequat chloride	Concentrate	Concentrate	750	SL	water_based	8	0.06109
219	Chlormequat chloride	Concentrate	Concentrate	750	SL	water_based	8	0.14403
219	Chlormequat chloride	Concentrate	Concentrate	750	SL	water_based	8	0.06958
219	Chlormequat chloride	Dilution	Dilution	2.2	SL	water_based	8	1.54854
219	Chlormequat chloride	Dilution	Dilution	2.2	SL	water_based	8	1.67195
219	Chlormequat chloride	Dilution	Dilution	2.2	SL	water_based	8	1.66252
219	Chlormequat chloride	Concentrate	Concentrate	750	SL	water_based	8	0.10198
219	Chlormequat chloride	Dilution	Dilution	2.2	SL	water_based	8	3.22738
219	Chlormequat chloride	Dilution	Dilution	2.2	SL	water_based	8	6.64973
219	Chlormequat chloride	Dilution	Dilution	2.2	SL	water_based	8	1.77549
219	Chlormequat chloride	Dilution	Dilution	2.2	SL	water_based	8	6.43176
219	Chlormequat chloride	Dilution	Dilution	2.2	SL	water_based	8	5.35784
219	Chlormequat chloride	Dilution	Dilution	2.2	SL	water_based	8	5.02495
219	Chlormequat chloride	Dilution	Dilution	2.2	SL	water_based	8	1.12114
219	Chlormequat chloride	Dilution	Dilution	2.2	SL	water_based	8	0.90016
219	Chlormequat chloride	Dilution	Dilution	2.2	SL	water_based	8	1.69516
219	Chlormequat chloride	Concentrate	Concentrate	750	SL	water_based	8	0.12537
219	Chlormequat chloride	Concentrate	Concentrate	750	SL	water_based	8	2.38287
219	Chlormequat chloride	Concentrate	Concentrate	750	SL	water_based	8	0.8721
219	Chlormequat chloride	Concentrate	Concentrate	750	SL	water_based	8	0.16334
219	Chlormequat chloride	Concentrate	Concentrate	750	SL	water_based	8	0.61376
219	Chlormequat chloride	Concentrate	Concentrate	750	SL	water_based	8	3.32387
219	Chlormequat chloride	Concentrate	Concentrate	750	SL	water_based	8	0.22505
104	Chlormequat chloride	Dilution	Dilution	1.013	ME	organic_solvent	8	14.17
104	Chlormequat chloride	Dilution	Dilution	1.013	ME	organic_solvent	8	6.12169
104	Chlormequat chloride	Dilution	Dilution	1.013	ME	organic_solvent	8	10.2346
104	Chlormequat chloride	Dilution	Dilution	1.013	ME	organic_solvent	8	11.1072
104	Chlormequat chloride	Dilution	Dilution	1.013	ME	organic_solvent	8	16.65
104	Chlormequat chloride	Dilution	Dilution	1.013	ME	organic_solvent	8	10.52
104	Chlormequat chloride	Dilution	Dilution	1.013	ME	organic_solvent	8	8.03924
104	Chlormequat chloride	Dilution	Dilution	1.013	ME	organic_solvent	8	20.9152
87	Chlorothalonil	Concentrate	Concentrate	375	SC	water_based	8	0.041
87	Chlorothalonil	Dilution	Dilution	2.5	SC	water_based	8	1.13
87	Chlorothalonil	Dilution	Dilution	2.5	SC	water_based	8	0.92
87	Chlorothalonil	Dilution	Dilution	2.5	SC	water_based	8	5.01
87	Chlorothalonil	Concentrate	Concentrate	375	SC	water_based	8	0.052
87	Chlorothalonil	Dilution	Dilution	2.5	SC	water_based	8	5.69
87	Chlorothalonil	Dilution	Dilution	2.5	SC	water_based	8	2.37
87	Chlorothalonil	Dilution	Dilution	2.5	SC	water_based	8	1.67
87	Chlorothalonil	Dilution	Dilution	2.5	SC	water_based	8	0.85
87	Chlorothalonil	Dilution	Dilution	2.5	SC	water_based	8	0.95
87	Chlorothalonil	Concentrate	Concentrate	375	SC	water_based	8	0.117
87	Chlorothalonil	Concentrate	Concentrate	375	SC	water_based	8	0.095
87	Chlorothalonil	Concentrate	Concentrate	375	SC	water_based	8	0.134
87	Chlorothalonil	Concentrate	Concentrate	375	SC	water_based	8	0.038
87	Chlorothalonil	Concentrate	Concentrate	375	SC	water_based	8	0.085
87	Chlorothalonil	Concentrate	Concentrate	375	SC	water_based	8	0.051
200	Chlorotoluron	Concentrate	Concentrate	280	SC	water_based	8	10.16
200	Chlorotoluron	Dilution	Dilution	2.1	SC	water_based	8	5.7
200	Chlorotoluron	Dilution	Dilution	2.1	SC	water_based	8	5.76
200	Chlorotoluron	Dilution	Dilution	2.1	SC	water_based	8	6.13
200	Chlorotoluron	Concentrate	Concentrate	280	SC	water_based	8	0.25
200	Chlorotoluron	Dilution	Dilution	2.1	SC	water_based	8	6.28
200	Chlorotoluron	Dilution	Dilution	2.1	SC	water_based	8	11.34
200	Chlorotoluron	Dilution	Dilution	2.1	SC	water_based	8	6.12
200	Chlorotoluron	Dilution	Dilution	2.1	SC	water_based	8	7.56
200	Chlorotoluron	Concentrate	Concentrate	280	SC	water_based	8	0.33
200	Chlorotoluron	Concentrate	Concentrate	280	SC	water_based	8	0.24
200	Chlorotoluron	Concentrate	Concentrate	280	SC	water_based	8	0.41
200	Chlorotoluron	Concentrate	Concentrate	280	SC	water_based	8	0.37
200	Chlorotoluron	Concentrate	Concentrate	280	SC	water_based	8	0.34
200	Chlorotoluron	Concentrate	Concentrate	280	SC	water_based	8	25.03
345	Chlorotoluron	Concentrate	Concentrate	700	SC	water_based	6	5.4068
345	Chlorotoluron	Dilution	Dilution	12.5	SC	water_based	6	9.4436
345	Chlorotoluron	Dilution	Dilution	12.5	SC	water_based	6	4.6106
345	Chlorotoluron	Dilution	Dilution	12.5	SC	water_based	6	11.9716
345	Chlorotoluron	Concentrate	Concentrate	700	SC	water_based	6	11.6464
345	Chlorotoluron	Dilution	Dilution	12.5	SC	water_based	6	9.4796
345	Chlorotoluron	Dilution	Dilution	12.5	SC	water_based	6	3.2996
345	Chlorotoluron	Dilution	Dilution	12.5	SC	water_based	6	1.5856
345	Chlorotoluron	Dilution	Dilution	12.5	SC	water_based	6	9.3326
345	Chlorotoluron	Concentrate	Concentrate	700	SC	water_based	6	4.7184
345	Chlorotoluron	Concentrate	Concentrate	700	SC	water_based	6	5.625
345	Chlorotoluron	Concentrate	Concentrate	700	SC	water_based	6	7.1054
131	Chlorothalonil	Concentrate	Concentrate	400	SC	water_based	6	0.153
131	Chlorothalonil	Dilution	Dilution	10	SC	water_based	6	6.622
131	Chlorothalonil	Dilution	Dilution	10	SC	water_based	6	3.652
131	Chlorothalonil	Dilution	Dilution	10	SC	water_based	6	15.533
131	Chlorothalonil	Concentrate	Concentrate	400	SC	water_based	6	0.301
131	Chlorothalonil	Dilution	Dilution	10	SC	water_based	6	7.438
131	Chlorothalonil	Dilution	Dilution	10	SC	water_based	6	5.442
131	Chlorothalonil	Dilution	Dilution	10	SC	water_based	6	10.589
131	Chlorothalonil	Dilution	Dilution	10	SC	water_based	6	7.909
131	Chlorothalonil	Dilution	Dilution	10	SC	water_based	6	8.191
131	Chlorothalonil	Concentrate	Concentrate	400	SC	water_based	6	0.728
131	Chlorothalonil	Concentrate	Concentrate	400	SC	water_based	6	0.535
131	Chlorothalonil	Dilution	Dilution	0.667	SC	water_based	6	11.115
131	Chlorothalonil	Concentrate	Concentrate	400	SC	water_based	6	0.304
131	Chlorothalonil	Dilution	Dilution	0.667	SC	water_based	6	19.183
131	Chlorothalonil	Dilution	Dilution	0.667	SC	water_based	6	8.439
131	Chlorothalonil	Dilution	Dilution	0.667	SC	water_based	6	4.761
131	Chlorothalonil	Dilution	Dilution	0.667	SC	water_based	6	16.242
131	Chlorothalonil	Dilution	Dilution	0.667	SC	water_based	6	9.783
131	Chlorothalonil	Dilution	Dilution	0.667	SC	water_based	6	13.002
131	Chlorothalonil	Dilution	Dilution	0.667	SC	water_based	6	13.39
131	Chlorothalonil	Concentrate	Concentrate	400	SC	water_based	6	0.355
131	Chlorothalonil	Concentrate	Concentrate	400	SC	water_based	6	0.704
131	Chlorothalonil	Concentrate	Concentrate	400	SC	water_based	6	0.234
37	Clomazone	Concentrate	Concentrate	360	CS	other	8	9.25
37	Clomazone	Dilution	Dilution	2.44	CS	other	8	17.9923
37	Clomazone	Dilution	Dilution	2.44	CS	other	8	14.8014
37	Clomazone	Dilution	Dilution	2.44	CS	other	8	20.0846
37	Clomazone	Concentrate	Concentrate	360	CS	other	8	9.91
37	Clomazone	Dilution	Dilution	2.44	CS	other	8	12.0384
37	Clomazone	Dilution	Dilution	2.44	CS	other	8	11.92
37	Clomazone	Dilution	Dilution	2.44	CS	other	8	14.08
37	Clomazone	Dilution	Dilution	2.44	CS	other	8	18.5766
37	Clomazone	Concentrate	Concentrate	360	CS	other	8	8.62
37	Clomazone	Dilution	Dilution	0.09	CS	other	8	23.29
37	Clomazone	Dilution	Dilution	0.09	CS	other	8	21.97
37	Clomazone	Dilution	Dilution	0.09	CS	other	8	23.03
37	Clomazone	Dilution	Dilution	0.09	CS	other	8	11.95
37	Clomazone	Dilution	Dilution	0.09	CS	other	8	28.48
37	Clomazone	Dilution	Dilution	0.09	CS	other	8	4.08
37	Clomazone	Dilution	Dilution	0.09	CS	other	8	17.3
37	Clomazone	Concentrate	Concentrate	360	CS	other	8	10.45
37	Clomazone	Dilution	Dilution	0.09	CS	other	8	17.01
37	Clomazone	Concentrate	Concentrate	360	CS	other	8	16.11
37	Clomazone	Concentrate	Concentrate	360	CS	other	8	8.5
37	Clomazone	Concentrate	Concentrate	360	CS	other	8	8.16
37	Clomazone	Concentrate	Concentrate	360	CS	other	8	8.72
50	Clopyralid	Concentrate	Concentrate	600	SL	water_based	8	0.5383
50	Clopyralid	Dilution	Dilution	0.2	SL	water_based	8	7.4234
50	Clopyralid	Dilution	Dilution	0.2	SL	water_based	8	7.1719
50	Clopyralid	Dilution	Dilution	0.2	SL	water_based	8	4.9621
50	Clopyralid	Concentrate	Concentrate	600	SL	water_based	8	0.3962
50	Clopyralid	Dilution	Dilution	0.2	SL	water_based	8	2.72
50	Clopyralid	Dilution	Dilution	0.2	SL	water_based	8	1.8302
50	Clopyralid	Dilution	Dilution	0.2	SL	water_based	8	2.0002
50	Clopyralid	Concentrate	Concentrate	600	SL	water_based	8	0.245
50	Clopyralid	Concentrate	Concentrate	600	SL	water_based	8	0.1494
50	Clopyralid	Concentrate	Concentrate	600	SL	water_based	8	0.196
50	Clopyralid	Concentrate	Concentrate	600	SL	water_based	8	0.319
172	Clopyralid	Dilution	Concentrate	27.9	ME	organic_solvent	6	0.2
172	Clopyralid	Dilution	Concentrate	27.9	ME	organic_solvent	6	2.7
172	Clopyralid	Dilution	Concentrate	27.9	ME	organic_solvent	6	3.7
172	Clopyralid	Dilution	Concentrate	27.9	ME	organic_solvent	6	4
172	Clopyralid	Dilution	Dilution	0.21	ME	organic_solvent	6	17.1
172	Clopyralid	Dilution	Dilution	0.21	ME	organic_solvent	6	0.2
172	Clopyralid	Dilution	Concentrate	27.9	ME	organic_solvent	6	0.3
172	Clopyralid	Dilution	Dilution	0.21	ME	organic_solvent	6	0.3
172	Clopyralid	Dilution	Dilution	0.21	ME	organic_solvent	6	1.5
172	Clopyralid	Dilution	Dilution	0.21	ME	organic_solvent	6	0.5
172	Clopyralid	Dilution	Dilution	0.21	ME	organic_solvent	6	0.5
172	Clopyralid	Dilution	Dilution	0.21	ME	organic_solvent	6	0.3
172	Clopyralid	Dilution	Concentrate	27.9	ME	organic_solvent	6	26.6
172	Clopyralid	Dilution	Concentrate	27.9	ME	organic_solvent	6	2.6
172	Clopyralid	Dilution	Concentrate	27.9	ME	organic_solvent	6	3.7
172	Clopyralid	Dilution	Concentrate	27.9	ME	organic_solvent	6	4.1
172	Clopyralid	Dilution	Concentrate	27.9	ME	organic_solvent	6	5
172	Clopyralid	Dilution	Concentrate	27.9	ME	organic_solvent	6	10.2
172	Clopyralid	Dilution	Concentrate	27.9	ME	organic_solvent	6	2.6
313	Copper	Dilution	Dilution	0.71	WG	solid	6	12.99
313	Copper	Dilution	Dilution	0.71	WG	solid	6	12.62
313	Copper	Dilution	Dilution	0.71	WG	solid	6	18.79
313	Copper	Dilution	Dilution	0.71	WG	solid	6	9.67
313	Copper	Dilution	Dilution	0.71	WG	solid	6	9.51
313	Copper	Dilution	Dilution	0.71	WG	solid	6	9.57
313	Copper	Dilution	Dilution	0.71	WG	solid	6	10.05
313	Copper	Dilution	Dilution	0.71	WG	solid	6	17.87
38	Cyantraniliprole	Concentrate	Concentrate	100	OD	organic_solvent	6	9.32
38	Cyantraniliprole	Concentrate	Concentrate	100	OD	organic_solvent	6	3.62
38	Cyantraniliprole	Concentrate	Concentrate	100	OD	organic_solvent	6	2.47
38	Cyantraniliprole	Concentrate	Concentrate	100	OD	organic_solvent	6	8.55
38	Cyantraniliprole	Concentrate	Concentrate	100	OD	organic_solvent	6	1.4
38	Cyantraniliprole	Concentrate	Concentrate	100	OD	organic_solvent	6	8.14
38	Cyantraniliprole	Concentrate	Concentrate	100	OD	organic_solvent	6	9.91
38	Cyantraniliprole	Dilution	Dilution	1	OD	organic_solvent	6	4.91
38	Cyantraniliprole	Dilution	Dilution	1	OD	organic_solvent	6	23.82
38	Cyantraniliprole	Dilution	Dilution	1	OD	organic_solvent	6	11.8
38	Cyantraniliprole	Concentrate	Concentrate	100	OD	organic_solvent	6	16.75
38	Cyantraniliprole	Dilution	Dilution	1	OD	organic_solvent	6	10.82
38	Cyantraniliprole	Dilution	Dilution	1	OD	organic_solvent	6	5.2
38	Cyantraniliprole	Dilution	Dilution	1	OD	organic_solvent	6	22.36
38	Cyantraniliprole	Concentrate	Concentrate	100	OD	organic_solvent	6	0.8
38	Cyantraniliprole	Concentrate	Concentrate	100	OD	organic_solvent	6	10.94
38	Cyantraniliprole	Concentrate	Concentrate	100	OD	organic_solvent	6	7.03
38	Cyantraniliprole	Concentrate	Concentrate	100	OD	organic_solvent	6	5.75265
241	Cyantraniliprole	Concentrate	Concentrate	625	FS	water_based	8	0.0262
241	Cyantraniliprole	Concentrate	Dilution	156.25	FS	water_based	8	0.1016
241	Cyantraniliprole	Concentrate	Dilution	156.25	FS	water_based	8	0.0402
241	Cyantraniliprole	Concentrate	Dilution	156.25	FS	water_based	8	0.0633
241	Cyantraniliprole	Concentrate	Concentrate	625	FS	water_based	8	0.0305
241	Cyantraniliprole	Concentrate	Dilution	156.25	FS	water_based	8	0.0441
241	Cyantraniliprole	Concentrate	Dilution	156.25	FS	water_based	8	0.0541
241	Cyantraniliprole	Concentrate	Dilution	156.25	FS	water_based	8	0.0731
241	Cyantraniliprole	Concentrate	Dilution	156.25	FS	water_based	8	0.0491
241	Cyantraniliprole	Concentrate	Dilution	156.25	FS	water_based	8	0.0434
241	Cyantraniliprole	Concentrate	Concentrate	625	FS	water_based	8	0.0495
241	Cyantraniliprole	Concentrate	Concentrate	625	FS	water_based	8	0.0378
241	Cyantraniliprole	Concentrate	Concentrate	625	FS	water_based	8	0.0578
241	Cyantraniliprole	Concentrate	Concentrate	625	FS	water_based	8	0.0529
241	Cyantraniliprole	Concentrate	Concentrate	625	FS	water_based	8	0.0324
241	Cyantraniliprole	Concentrate	Concentrate	625	FS	water_based	8	0.0242
8	Cyazofamid	Dilution	Concentrate	25	SC	water_based	6	1.55
8	Cyazofamid	Dilution	Dilution	0.075	SC	water_based	6	32.29
8	Cyazofamid	Dilution	Dilution	0.075	SC	water_based	6	16.84
8	Cyazofamid	Dilution	Dilution	0.075	SC	water_based	6	17.15
8	Cyazofamid	Dilution	Concentrate	25	SC	water_based	6	2.7
8	Cyazofamid	Dilution	Dilution	0.075	SC	water_based	6	16.49
8	Cyazofamid	Dilution	Dilution	0.075	SC	water_based	6	22.82
8	Cyazofamid	Dilution	Dilution	0.075	SC	water_based	6	12.93
8	Cyazofamid	Dilution	Concentrate	25	SC	water_based	6	2.01
8	Cyazofamid	Dilution	Concentrate	25	SC	water_based	6	1.37
8	Cyazofamid	Dilution	Concentrate	25	SC	water_based	6	0.77
8	Cyazofamid	Dilution	Concentrate	25	SC	water_based	6	2.67
93	Cyazofamid	Concentrate	Concentrate	171.4	SC	water_based	6	9.522
93	Cyazofamid	Dilution	Dilution	0.074	SC	water_based	6	3.158
93	Cyazofamid	Dilution	Dilution	0.074	SC	water_based	6	1.397
93	Cyazofamid	Dilution	Dilution	0.074	SC	water_based	6	2.201
93	Cyazofamid	Concentrate	Concentrate	171.4	SC	water_based	6	7.773
93	Cyazofamid	Dilution	Dilution	0.074	SC	water_based	6	3.822
93	Cyazofamid	Dilution	Dilution	0.074	SC	water_based	6	3.119
93	Cyazofamid	Dilution	Dilution	0.074	SC	water_based	6	3.331
93	Cyazofamid	Concentrate	Concentrate	171.4	SC	water_based	6	7.469
93	Cyazofamid	Concentrate	Concentrate	171.4	SC	water_based	6	9.982
93	Cyazofamid	Concentrate	Concentrate	171.4	SC	water_based	6	0.05744
325	Cyazofamid	Dilution	Concentrate	40	SC	water_based	8	0.15
325	Cyazofamid	Dilution	Dilution	0.02	SC	water_based	8	26.46
325	Cyazofamid	Dilution	Dilution	0.02	SC	water_based	8	14.58
325	Cyazofamid	Dilution	Dilution	0.02	SC	water_based	8	26.42
325	Cyazofamid	Dilution	Concentrate	40	SC	water_based	8	0.21
325	Cyazofamid	Dilution	Dilution	0.02	SC	water_based	8	44.34
325	Cyazofamid	Dilution	Dilution	0.02	SC	water_based	8	29.67
325	Cyazofamid	Dilution	Dilution	0.02	SC	water_based	8	15.63
325	Cyazofamid	Dilution	Dilution	0.02	SC	water_based	8	31.43
325	Cyazofamid	Dilution	Dilution	0.02	SC	water_based	8	43.72
325	Cyazofamid	Dilution	Concentrate	40	SC	water_based	8	0.19
325	Cyazofamid	Dilution	Concentrate	40	SC	water_based	8	0.26
325	Cyazofamid	Dilution	Concentrate	40	SC	water_based	8	0.37
325	Cyazofamid	Dilution	Concentrate	40	SC	water_based	8	0.35
325	Cyazofamid	Dilution	Concentrate	40	SC	water_based	8	0.35
325	Cyazofamid	Dilution	Concentrate	40	SC	water_based	8	0.29
240	Cyflufenamid	Dilution	Concentrate	12.5	EC	organic_solvent	8	1.69
240	Cyflufenamid	Dilution	Dilution	0.033	EC	organic_solvent	8	28.08
240	Cyflufenamid	Dilution	Dilution	0.033	EC	organic_solvent	8	25.28
240	Cyflufenamid	Dilution	Concentrate	12.5	EC	organic_solvent	8	0.94
240	Cyflufenamid	Dilution	Dilution	0.033	EC	organic_solvent	8	26.57
240	Cyflufenamid	Dilution	Dilution	0.033	EC	organic_solvent	8	27.52
240	Cyflufenamid	Dilution	Dilution	0.033	EC	organic_solvent	8	20.78
240	Cyflufenamid	Dilution	Dilution	0.033	EC	organic_solvent	8	12.45
240	Cyflufenamid	Dilution	Concentrate	12.5	EC	organic_solvent	8	0.53
240	Cyflufenamid	Dilution	Concentrate	12.5	EC	organic_solvent	8	0.74
240	Cyflufenamid	Dilution	Concentrate	12.5	EC	organic_solvent	8	0.67
240	Cyflufenamid	Dilution	Concentrate	12.5	EC	organic_solvent	8	0.44
240	Cyflufenamid	Dilution	Concentrate	12.5	EC	organic_solvent	8	0.58
259	Cyflufenamid	Dilution	Concentrate	50	EW	organic_solvent	6	0.6
259	Cyflufenamid	Dilution	Concentrate	50	EW	organic_solvent	6	0.1
259	Cyflufenamid	Dilution	Concentrate	50	EW	organic_solvent	6	0.1
259	Cyflufenamid	Dilution	Concentrate	50	EW	organic_solvent	6	0.5
259	Cyflufenamid	Dilution	Dilution	0.0156	EW	organic_solvent	6	11.2
259	Cyflufenamid	Dilution	Concentrate	50	EW	organic_solvent	6	0.5
259	Cyflufenamid	Dilution	Dilution	0.0156	EW	organic_solvent	6	16.3
259	Cyflufenamid	Dilution	Dilution	0.0156	EW	organic_solvent	6	16.9
259	Cyflufenamid	Dilution	Dilution	0.0156	EW	organic_solvent	6	10.9
259	Cyflufenamid	Dilution	Dilution	0.0156	EW	organic_solvent	6	8.4
259	Cyflufenamid	Dilution	Dilution	0.0156	EW	organic_solvent	6	6.9
259	Cyflufenamid	Dilution	Dilution	0.0156	EW	organic_solvent	6	1.8
259	Cyflufenamid	Dilution	Dilution	0.0156	EW	organic_solvent	6	13.7
259	Cyflufenamid	Dilution	Concentrate	50	EW	organic_solvent	6	1.5
259	Cyflufenamid	Dilution	Concentrate	50	EW	organic_solvent	6	1.2
259	Cyflufenamid	Dilution	Concentrate	50	EW	organic_solvent	6	3.7
259	Cyflufenamid	Dilution	Concentrate	50	EW	organic_solvent	6	0.3
259	Cyflufenamid	Dilution	Concentrate	50	EW	organic_solvent	6	0.4
259	Cyflufenamid	Dilution	Concentrate	50	EW	organic_solvent	6	1.9
91	Cyflumetofen	Concentrate	Concentrate	200	SC	water_based	8	0.48
91	Cyflumetofen	Dilution	Dilution	1	SC	water_based	8	8.74
91	Cyflumetofen	Dilution	Dilution	1	SC	water_based	8	9.09
91	Cyflumetofen	Dilution	Dilution	1	SC	water_based	8	11.16
91	Cyflumetofen	Concentrate	Concentrate	200	SC	water_based	8	0.26
91	Cyflumetofen	Dilution	Dilution	1	SC	water_based	8	8.9
91	Cyflumetofen	Dilution	Dilution	1	SC	water_based	8	7.58
91	Cyflumetofen	Concentrate	Concentrate	200	SC	water_based	8	0.09
91	Cyflumetofen	Dilution	Dilution	0.1	SC	water_based	8	0.19
91	Cyflumetofen	Dilution	Dilution	0.1	SC	water_based	8	0.11
91	Cyflumetofen	Dilution	Dilution	0.1	SC	water_based	8	0.22
91	Cyflumetofen	Dilution	Dilution	0.1	SC	water_based	8	0.73
91	Cyflumetofen	Dilution	Dilution	0.1	SC	water_based	8	0.38
91	Cyflumetofen	Concentrate	Concentrate	200	SC	water_based	8	0.13
91	Cyflumetofen	Concentrate	Concentrate	200	SC	water_based	8	0.12
27	Cymoxanil	Concentrate	Concentrate	450	WG	solid	6	0.068
27	Cymoxanil	Dilution	Dilution	0.563	WG	solid	6	2.417
27	Cymoxanil	Dilution	Dilution	0.563	WG	solid	6	1.893
27	Cymoxanil	Dilution	Dilution	0.563	WG	solid	6	3.114
27	Cymoxanil	Concentrate	Concentrate	450	WG	solid	6	0.029
27	Cymoxanil	Dilution	Dilution	0.563	WG	solid	6	2.796
27	Cymoxanil	Concentrate	Concentrate	450	WG	solid	6	0.02
27	Cymoxanil	Concentrate	Concentrate	450	WG	solid	6	0.023
27	Cymoxanil	Concentrate	Concentrate	450	WG	solid	6	0.039
27	Cymoxanil	Concentrate	Concentrate	450	WG	solid	6	0.056
85	Cymoxanil	Dilution	Concentrate	40.8	WG	solid	8	0.7716
85	Cymoxanil	Dilution	Dilution	0.12	WG	solid	8	29.124
85	Cymoxanil	Dilution	Dilution	0.12	WG	solid	8	24.3824
85	Cymoxanil	Dilution	Dilution	0.12	WG	solid	8	44.8438
85	Cymoxanil	Dilution	Concentrate	40.8	WG	solid	8	0.517943
85	Cymoxanil	Dilution	Dilution	0.12	WG	solid	8	45.2056
85	Cymoxanil	Dilution	Dilution	0.12	WG	solid	8	53.3721
85	Cymoxanil	Dilution	Dilution	0.12	WG	solid	8	34.3795
85	Cymoxanil	Dilution	Dilution	0.12	WG	solid	8	29.0872
85	Cymoxanil	Dilution	Dilution	0.12	WG	solid	8	26.9188
85	Cymoxanil	Dilution	Dilution	0.12	WG	solid	8	24.1472
85	Cymoxanil	Dilution	Concentrate	40.8	WG	solid	8	2.30482
85	Cymoxanil	Dilution	Concentrate	40.8	WG	solid	8	1.50289
85	Cymoxanil	Dilution	Concentrate	40.8	WG	solid	8	0.819946
85	Cymoxanil	Dilution	Concentrate	40.8	WG	solid	8	0.248558
85	Cymoxanil	Dilution	Concentrate	40.8	WG	solid	8	1.11095
85	Cymoxanil	Dilution	Concentrate	40.8	WG	solid	8	3.22428
85	Cymoxanil	Dilution	Concentrate	40.8	WG	solid	8	4.7984
137	Cymoxanil	Dilution	Concentrate	24.6	WG	solid	8	0.4
137	Cymoxanil	Dilution	Dilution	0.12	WG	solid	8	27.58
137	Cymoxanil	Dilution	Dilution	0.12	WG	solid	8	34.07
137	Cymoxanil	Dilution	Dilution	0.12	WG	solid	8	43.32
137	Cymoxanil	Dilution	Concentrate	24.6	WG	solid	8	0.32
137	Cymoxanil	Dilution	Dilution	0.12	WG	solid	8	62.73
137	Cymoxanil	Dilution	Dilution	0.12	WG	solid	8	59.94
137	Cymoxanil	Dilution	Dilution	0.12	WG	solid	8	44.61
137	Cymoxanil	Dilution	Dilution	0.12	WG	solid	8	33.4
137	Cymoxanil	Dilution	Concentrate	24.6	WG	solid	8	0.16
137	Cymoxanil	Dilution	Concentrate	24.6	WG	solid	8	0.19
137	Cymoxanil	Dilution	Concentrate	24.6	WG	solid	8	0.05
137	Cymoxanil	Dilution	Concentrate	24.6	WG	solid	8	0.07
137	Cymoxanil	Dilution	Concentrate	24.6	WG	solid	8	0.3
155	Cymoxanil	Dilution	Concentrate	40	WG	solid	6	0.9565
155	Cymoxanil	Dilution	Dilution	0.16	WG	solid	6	17.919
155	Cymoxanil	Dilution	Dilution	0.16	WG	solid	6	11.5966
155	Cymoxanil	Dilution	Dilution	0.16	WG	solid	6	6.229
155	Cymoxanil	Dilution	Concentrate	40	WG	solid	6	0.1752
155	Cymoxanil	Dilution	Dilution	0.16	WG	solid	6	13.928
155	Cymoxanil	Dilution	Dilution	0.16	WG	solid	6	5.324
155	Cymoxanil	Dilution	Concentrate	40	WG	solid	6	0.249
155	Cymoxanil	Dilution	Concentrate	40	WG	solid	6	0.3354
155	Cymoxanil	Dilution	Concentrate	40	WG	solid	6	0.5054
155	Cymoxanil	Dilution	Concentrate	40	WG	solid	6	0.3106
269	Cymoxanil	Concentrate	Concentrate	330	WG	solid	8	0.151
269	Cymoxanil	Dilution	Dilution	0.1155	WG	solid	8	39.3392
269	Cymoxanil	Dilution	Dilution	0.1155	WG	solid	8	40.3218
269	Cymoxanil	Dilution	Dilution	0.1155	WG	solid	8	27.8956
269	Cymoxanil	Concentrate	Concentrate	330	WG	solid	8	0.111
269	Cymoxanil	Dilution	Dilution	0.1155	WG	solid	8	31.6573
269	Cymoxanil	Dilution	Dilution	0.1155	WG	solid	8	19.2854
269	Cymoxanil	Dilution	Dilution	0.1155	WG	solid	8	27.5679
269	Cymoxanil	Dilution	Dilution	0.1155	WG	solid	8	31.03
269	Cymoxanil	Dilution	Dilution	0.1155	WG	solid	8	11.8
269	Cymoxanil	Concentrate	Concentrate	330	WG	solid	8	0.032
269	Cymoxanil	Concentrate	Concentrate	330	WG	solid	8	0.121
269	Cymoxanil	Concentrate	Concentrate	330	WG	solid	8	0.141
269	Cymoxanil	Concentrate	Concentrate	330	WG	solid	8	0.062
269	Cymoxanil	Concentrate	Concentrate	330	WG	solid	8	0.091
269	Cymoxanil	Concentrate	Concentrate	330	WG	solid	8	0.39
292	Cymoxanil	Dilution	Dilution	0.125	SC	water_based	8	41.31
292	Cymoxanil	Dilution	Dilution	0.125	SC	water_based	8	37.44
292	Cymoxanil	Dilution	Dilution	0.125	SC	water_based	8	31.05
292	Cymoxanil	Dilution	Dilution	0.125	SC	water_based	8	50.57
292	Cymoxanil	Dilution	Dilution	0.125	SC	water_based	8	30.72
292	Cymoxanil	Dilution	Dilution	0.125	SC	water_based	8	29.57
292	Cymoxanil	Dilution	Dilution	0.125	SC	water_based	8	39.83
292	Cymoxanil	Dilution	Dilution	0.125	SC	water_based	8	54.5
293	Cymoxanil	Dilution	Concentrate	50	SC	water_based	8	0.191
293	Cymoxanil	Dilution	Dilution	0.62	SC	water_based	8	9.65587
293	Cymoxanil	Dilution	Dilution	0.62	SC	water_based	8	8.85
293	Cymoxanil	Dilution	Dilution	0.62	SC	water_based	8	14.4603
293	Cymoxanil	Dilution	Concentrate	50	SC	water_based	8	0.193
293	Cymoxanil	Dilution	Dilution	0.62	SC	water_based	8	25.8826
293	Cymoxanil	Dilution	Dilution	0.62	SC	water_based	8	14.84
293	Cymoxanil	Dilution	Dilution	0.62	SC	water_based	8	9.74
293	Cymoxanil	Dilution	Concentrate	50	SC	water_based	8	0.201
293	Cymoxanil	Dilution	Concentrate	50	SC	water_based	8	0.331
293	Cymoxanil	Dilution	Concentrate	50	SC	water_based	8	0.473
293	Cymoxanil	Dilution	Concentrate	50	SC	water_based	8	0.372
308	Cymoxanil	Concentrate	Concentrate	450	WG	solid	6	0.113
308	Cymoxanil	Concentrate	Concentrate	450	WG	solid	6	0.252
308	Cymoxanil	Concentrate	Concentrate	450	WG	solid	6	0.363
308	Cymoxanil	Concentrate	Concentrate	450	WG	solid	6	0.363
308	Cymoxanil	Dilution	Dilution	0.1125	WG	solid	6	27.4
308	Cymoxanil	Dilution	Dilution	0.1125	WG	solid	6	26.27
308	Cymoxanil	Dilution	Dilution	0.1125	WG	solid	6	25.48
308	Cymoxanil	Concentrate	Concentrate	450	WG	solid	6	0.103
308	Cymoxanil	Dilution	Dilution	0.1125	WG	solid	6	22.39
308	Cymoxanil	Dilution	Dilution	0.1125	WG	solid	6	25.2
308	Cymoxanil	Dilution	Dilution	0.1125	WG	solid	6	26.93
308	Cymoxanil	Dilution	Dilution	0.1125	WG	solid	6	26.83
308	Cymoxanil	Dilution	Dilution	0.1125	WG	solid	6	25.84
308	Cymoxanil	Dilution	Dilution	0.1125	WG	solid	6	31.03
308	Cymoxanil	Dilution	Dilution	0.1125	WG	solid	6	24.91
308	Cymoxanil	Concentrate	Concentrate	450	WG	solid	6	0.464
308	Cymoxanil	Concentrate	Concentrate	450	WG	solid	6	0.092
308	Cymoxanil	Concentrate	Concentrate	450	WG	solid	6	0.391
308	Cymoxanil	Concentrate	Concentrate	450	WG	solid	6	0.193
308	Cymoxanil	Concentrate	Concentrate	450	WG	solid	6	0.402
308	Cymoxanil	Concentrate	Concentrate	450	WG	solid	6	0.443
308	Cymoxanil	Concentrate	Concentrate	450	WG	solid	6	0.341
306	Cypermethrin	Concentrate	Concentrate	80	EC	organic_solvent	8	4.781
306	Cypermethrin	Dilution	Dilution	0.96	EC	organic_solvent	8	9.307
306	Cypermethrin	Dilution	Dilution	0.96	EC	organic_solvent	8	8.982
306	Cypermethrin	Dilution	Dilution	0.96	EC	organic_solvent	8	4.604
306	Cypermethrin	Concentrate	Concentrate	80	EC	organic_solvent	8	3.819
306	Cypermethrin	Dilution	Dilution	0.96	EC	organic_solvent	8	6.328
306	Cypermethrin	Dilution	Dilution	0.96	EC	organic_solvent	8	3.276
306	Cypermethrin	Dilution	Dilution	0.96	EC	organic_solvent	8	2.999
306	Cypermethrin	Dilution	Dilution	0.96	EC	organic_solvent	8	2.448
306	Cypermethrin	Dilution	Dilution	0.96	EC	organic_solvent	8	1.59
306	Cypermethrin	Concentrate	Concentrate	80	EC	organic_solvent	8	3.841
306	Cypermethrin	Dilution	Dilution	0.48	EC	organic_solvent	8	2.657
306	Cypermethrin	Dilution	Dilution	0.48	EC	organic_solvent	8	9.06
306	Cypermethrin	Dilution	Dilution	0.48	EC	organic_solvent	8	9.029
306	Cypermethrin	Dilution	Dilution	0.48	EC	organic_solvent	8	3.442
306	Cypermethrin	Dilution	Dilution	0.48	EC	organic_solvent	8	4.0756
306	Cypermethrin	Concentrate	Concentrate	80	EC	organic_solvent	8	2.502
306	Cypermethrin	Dilution	Dilution	0.48	EC	organic_solvent	8	3.146
306	Cypermethrin	Concentrate	Concentrate	80	EC	organic_solvent	8	4.31
306	Cypermethrin	Concentrate	Concentrate	80	EC	organic_solvent	8	2.327
306	Cypermethrin	Concentrate	Concentrate	80	EC	organic_solvent	8	3.22
306	Cypermethrin	Concentrate	Concentrate	80	EC	organic_solvent	8	2.049
273	Cyprodinil	Concentrate	Concentrate	75	SC	water_based	6	0.16
273	Cyprodinil	Dilution	Dilution	0.675	SC	water_based	6	1.86
273	Cyprodinil	Dilution	Dilution	0.675	SC	water_based	6	1.32
273	Cyprodinil	Dilution	Dilution	0.675	SC	water_based	6	1.41
273	Cyprodinil	Concentrate	Concentrate	75	SC	water_based	6	0.1
273	Cyprodinil	Dilution	Dilution	0.675	SC	water_based	6	1.13
273	Cyprodinil	Dilution	Dilution	0.675	SC	water_based	6	3.81
273	Cyprodinil	Dilution	Dilution	0.675	SC	water_based	6	2.96
273	Cyprodinil	Dilution	Dilution	0.675	SC	water_based	6	1.43
273	Cyprodinil	Dilution	Dilution	0.675	SC	water_based	6	1.46
273	Cyprodinil	Concentrate	Concentrate	75	SC	water_based	6	1.08
273	Cyprodinil	Dilution	Dilution	0.18	SC	water_based	6	2.66
273	Cyprodinil	Dilution	Dilution	0.18	SC	water_based	6	8.1
273	Cyprodinil	Dilution	Dilution	0.18	SC	water_based	6	3.26
273	Cyprodinil	Dilution	Dilution	0.18	SC	water_based	6	2.17
273	Cyprodinil	Dilution	Dilution	0.18	SC	water_based	6	2.22
273	Cyprodinil	Dilution	Dilution	0.18	SC	water_based	6	11.14
273	Cyprodinil	Dilution	Dilution	0.18	SC	water_based	6	4.39
273	Cyprodinil	Concentrate	Concentrate	75	SC	water_based	6	0.21
273	Cyprodinil	Dilution	Dilution	0.18	SC	water_based	6	3.96
273	Cyprodinil	Concentrate	Concentrate	75	SC	water_based	6	0.13
273	Cyprodinil	Concentrate	Concentrate	75	SC	water_based	6	0.06
273	Cyprodinil	Concentrate	Concentrate	75	SC	water_based	6	0.12
332	Cyprodinil	Concentrate	Concentrate	225	EC	organic_solvent	6	0.65
332	Cyprodinil	Dilution	Dilution	4.5	EC	organic_solvent	6	9.92
332	Cyprodinil	Dilution	Dilution	4.5	EC	organic_solvent	6	7.11
332	Cyprodinil	Dilution	Dilution	4.5	EC	organic_solvent	6	6.02
332	Cyprodinil	Concentrate	Concentrate	225	EC	organic_solvent	6	0.61
332	Cyprodinil	Dilution	Dilution	4.5	EC	organic_solvent	6	7.63
332	Cyprodinil	Dilution	Dilution	4.5	EC	organic_solvent	6	12.29
332	Cyprodinil	Dilution	Dilution	4.5	EC	organic_solvent	6	11.96
332	Cyprodinil	Dilution	Dilution	4.5	EC	organic_solvent	6	9.97
332	Cyprodinil	Dilution	Dilution	4.5	EC	organic_solvent	6	6.8
332	Cyprodinil	Dilution	Dilution	4.5	EC	organic_solvent	6	5
332	Cyprodinil	Dilution	Dilution	4.5	EC	organic_solvent	6	7.03
332	Cyprodinil	Dilution	Dilution	4.5	EC	organic_solvent	6	9.75
332	Cyprodinil	Dilution	Dilution	4.5	EC	organic_solvent	6	9.46
332	Cyprodinil	Dilution	Dilution	4.5	EC	organic_solvent	6	12.22
332	Cyprodinil	Dilution	Dilution	4.5	EC	organic_solvent	6	9.41
332	Cyprodinil	Dilution	Dilution	4.5	EC	organic_solvent	6	8.76
332	Cyprodinil	Dilution	Dilution	1.125	EC	organic_solvent	6	10.76
332	Cyprodinil	Dilution	Dilution	1.125	EC	organic_solvent	6	12.49
332	Cyprodinil	Dilution	Dilution	1.125	EC	organic_solvent	6	9.99
332	Cyprodinil	Dilution	Dilution	1.125	EC	organic_solvent	6	10.84
332	Cyprodinil	Dilution	Dilution	1.125	EC	organic_solvent	6	12.94
332	Cyprodinil	Dilution	Dilution	1.125	EC	organic_solvent	6	11.37
332	Cyprodinil	Concentrate	Concentrate	225	EC	organic_solvent	6	1.44
332	Cyprodinil	Dilution	Dilution	1.125	EC	organic_solvent	6	9.59
332	Cyprodinil	Dilution	Dilution	1.125	EC	organic_solvent	6	7.78
332	Cyprodinil	Dilution	Dilution	1.125	EC	organic_solvent	6	11.14
332	Cyprodinil	Dilution	Dilution	1.125	EC	organic_solvent	6	8.22
332	Cyprodinil	Dilution	Dilution	1.125	EC	organic_solvent	6	9.86
332	Cyprodinil	Dilution	Dilution	1.125	EC	organic_solvent	6	15.46
332	Cyprodinil	Dilution	Dilution	1.125	EC	organic_solvent	6	18.78
332	Cyprodinil	Dilution	Dilution	1.125	EC	organic_solvent	6	12.31
332	Cyprodinil	Dilution	Dilution	1.125	EC	organic_solvent	6	12.49
332	Cyprodinil	Concentrate	Concentrate	225	EC	organic_solvent	6	1.8
332	Cyprodinil	Concentrate	Concentrate	225	EC	organic_solvent	6	1.14
332	Cyprodinil	Concentrate	Concentrate	225	EC	organic_solvent	6	1.05
341	Cyprodinil	Concentrate	Concentrate	147	WG	solid	6	33.6921
341	Cyprodinil	Dilution	Dilution	0.56	WG	solid	6	29.6505
341	Cyprodinil	Dilution	Dilution	0.56	WG	solid	6	42.3
341	Cyprodinil	Dilution	Dilution	0.56	WG	solid	6	35.1852
341	Cyprodinil	Concentrate	Concentrate	147	WG	solid	6	8.8274
341	Cyprodinil	Dilution	Dilution	0.56	WG	solid	6	24.7449
341	Cyprodinil	Dilution	Dilution	0.56	WG	solid	6	38.0597
341	Cyprodinil	Dilution	Dilution	0.56	WG	solid	6	32.7
341	Cyprodinil	Concentrate	Concentrate	147	WG	solid	6	17.6216
341	Cyprodinil	Concentrate	Concentrate	147	WG	solid	6	12.7758
341	Cyprodinil	Concentrate	Concentrate	147	WG	solid	6	13.9
353	Deltamethrin	Dilution	Concentrate	25	EC	organic_solvent	8	14.183
353	Deltamethrin	Dilution	Dilution	0.118	EC	organic_solvent	8	34.062
353	Deltamethrin	Dilution	Dilution	0.118	EC	organic_solvent	8	14.569
353	Deltamethrin	Dilution	Dilution	0.118	EC	organic_solvent	8	11.659
353	Deltamethrin	Dilution	Concentrate	25	EC	organic_solvent	8	4.485
353	Deltamethrin	Dilution	Dilution	0.118	EC	organic_solvent	8	13.341
353	Deltamethrin	Dilution	Dilution	0.118	EC	organic_solvent	8	31.209
353	Deltamethrin	Dilution	Dilution	0.118	EC	organic_solvent	8	17.425
353	Deltamethrin	Dilution	Dilution	0.118	EC	organic_solvent	8	12.282
353	Deltamethrin	Dilution	Concentrate	25	EC	organic_solvent	8	6.304
353	Deltamethrin	Dilution	Concentrate	25	EC	organic_solvent	8	4.057
353	Deltamethrin	Dilution	Concentrate	25	EC	organic_solvent	8	4.679
353	Deltamethrin	Dilution	Concentrate	25	EC	organic_solvent	8	29.096
353	Deltamethrin	Dilution	Concentrate	25	EC	organic_solvent	8	31.607
353	Deltamethrin	Dilution	Concentrate	25	EC	organic_solvent	8	25.141
353	Deltamethrin	Dilution	Concentrate	25	EC	organic_solvent	8	22.88
231	Deltamethrin	Dilution	Concentrate	15	EW	organic_solvent	8	10.61
231	Deltamethrin	Dilution	Dilution	0.05	EW	organic_solvent	8	6.43
231	Deltamethrin	Dilution	Dilution	0.05	EW	organic_solvent	8	2.68
231	Deltamethrin	Dilution	Dilution	0.05	EW	organic_solvent	8	2.91
231	Deltamethrin	Dilution	Concentrate	15	EW	organic_solvent	8	0.34
231	Deltamethrin	Dilution	Dilution	0.05	EW	organic_solvent	8	7.92
231	Deltamethrin	Dilution	Dilution	0.05	EW	organic_solvent	8	6.9
231	Deltamethrin	Dilution	Dilution	0.05	EW	organic_solvent	8	8.66
231	Deltamethrin	Dilution	Dilution	0.05	EW	organic_solvent	8	13.61
231	Deltamethrin	Dilution	Dilution	0.05	EW	organic_solvent	8	11.34
231	Deltamethrin	Dilution	Dilution	0.05	EW	organic_solvent	8	6.5
231	Deltamethrin	Dilution	Concentrate	15	EW	organic_solvent	8	0.02
231	Deltamethrin	Dilution	Dilution	0.005	EW	organic_solvent	8	3.58
231	Deltamethrin	Dilution	Dilution	0.005	EW	organic_solvent	8	2.89
231	Deltamethrin	Dilution	Dilution	0.005	EW	organic_solvent	8	0.36
231	Deltamethrin	Dilution	Dilution	0.005	EW	organic_solvent	8	2.05
231	Deltamethrin	Dilution	Dilution	0.005	EW	organic_solvent	8	15.62
231	Deltamethrin	Dilution	Dilution	0.005	EW	organic_solvent	8	17.05
231	Deltamethrin	Dilution	Concentrate	15	EW	organic_solvent	8	4.47
231	Deltamethrin	Dilution	Concentrate	15	EW	organic_solvent	8	5.38
231	Deltamethrin	Dilution	Concentrate	15	EW	organic_solvent	8	2.13
231	Deltamethrin	Dilution	Concentrate	15	EW	organic_solvent	8	11.08
231	Deltamethrin	Dilution	Concentrate	15	EW	organic_solvent	8	1.79
239	Deltamethrin	Dilution	Concentrate	25	EC	organic_solvent	8	3.988
239	Deltamethrin	Dilution	Dilution	8.33	EC	organic_solvent	8	5.26
239	Deltamethrin	Dilution	Dilution	8.33	EC	organic_solvent	8	5.90667
239	Deltamethrin	Dilution	Dilution	8.33	EC	organic_solvent	8	4.25
239	Deltamethrin	Dilution	Concentrate	25	EC	organic_solvent	8	2.215
239	Deltamethrin	Dilution	Dilution	8.33	EC	organic_solvent	8	3.69
239	Deltamethrin	Dilution	Dilution	8.33	EC	organic_solvent	8	8.09
239	Deltamethrin	Dilution	Dilution	8.33	EC	organic_solvent	8	5.39333
239	Deltamethrin	Dilution	Dilution	8.33	EC	organic_solvent	8	5.29
239	Deltamethrin	Dilution	Dilution	8.33	EC	organic_solvent	8	9.435
239	Deltamethrin	Dilution	Concentrate	25	EC	organic_solvent	8	4.129
239	Deltamethrin	Dilution	Concentrate	25	EC	organic_solvent	8	2.715
239	Deltamethrin	Dilution	Concentrate	25	EC	organic_solvent	8	8.1
239	Deltamethrin	Dilution	Concentrate	25	EC	organic_solvent	8	3.576
239	Deltamethrin	Dilution	Concentrate	25	EC	organic_solvent	8	3.172
239	Deltamethrin	Dilution	Concentrate	25	EC	organic_solvent	8	5.122
100	Prothioconazole-desthio	Dilution	Dilution	0.25	EC	organic_solvent	8	13.69
100	Prothioconazole-desthio	Dilution	Dilution	0.25	EC	organic_solvent	8	10.34
100	Prothioconazole-desthio	Dilution	Dilution	0.25	EC	organic_solvent	8	13.04
100	Prothioconazole-desthio	Dilution	Dilution	0.25	EC	organic_solvent	8	11.91
100	Prothioconazole-desthio	Dilution	Dilution	0.25	EC	organic_solvent	8	19.74
100	Prothioconazole-desthio	Dilution	Dilution	0.25	EC	organic_solvent	8	14.9
100	Prothioconazole-desthio	Dilution	Dilution	0.25	EC	organic_solvent	8	11.11
100	Prothioconazole-desthio	Dilution	Dilution	0.25	EC	organic_solvent	8	12.41
100	Prothioconazole-desthio	Dilution	Dilution	0.25	EC	organic_solvent	8	21.3
100	Prothioconazole-desthio	Dilution	Dilution	0.25	EC	organic_solvent	8	16.27
78	Dicamba	Dilution	Concentrate	1.08	GR	solid	6	8.037
78	Dicamba	Dilution	Concentrate	1.08	GR	solid	6	29.91
78	Dicamba	Dilution	Concentrate	1.08	GR	solid	6	8.941
78	Dicamba	Dilution	Concentrate	1.08	GR	solid	6	8.029
78	Dicamba	Dilution	Concentrate	1.08	GR	solid	6	11.382
78	Dicamba	Dilution	Concentrate	1.08	GR	solid	6	8.253
78	Dicamba	Dilution	Concentrate	1.08	GR	solid	6	11.154
78	Dicamba	Dilution	Concentrate	1.08	GR	solid	6	6.431
349	Dicamba	Concentrate	Concentrate	480	SL	water_based	6	0.04
349	Dicamba	Dilution	Dilution	1.2	SL	water_based	6	28.49
349	Dicamba	Dilution	Dilution	1.2	SL	water_based	6	27.72
349	Dicamba	Dilution	Dilution	1.2	SL	water_based	6	21.96
349	Dicamba	Dilution	Dilution	1.2	SL	water_based	6	24.87
349	Dicamba	Concentrate	Concentrate	480	SL	water_based	6	0.02
349	Dicamba	Concentrate	Concentrate	480	SL	water_based	6	0.03
349	Dicamba	Concentrate	Concentrate	480	SL	water_based	6	0.04
330	Dichlorprop-P-ethylhexyl	Concentrate	Concentrate	443	EC	organic_solvent	8	63.56
330	Dichlorprop-P-ethylhexyl	Dilution	Dilution	2.77	EC	organic_solvent	8	5.786
330	Dichlorprop-P-ethylhexyl	Dilution	Dilution	2.77	EC	organic_solvent	8	7.587
330	Dichlorprop-P-ethylhexyl	Dilution	Dilution	2.77	EC	organic_solvent	8	17.153
330	Dichlorprop-P-ethylhexyl	Concentrate	Concentrate	443	EC	organic_solvent	8	0.432
330	Dichlorprop-P-ethylhexyl	Dilution	Dilution	2.77	EC	organic_solvent	8	26.5
330	Dichlorprop-P-ethylhexyl	Dilution	Dilution	2.77	EC	organic_solvent	8	9.076
330	Dichlorprop-P-ethylhexyl	Dilution	Dilution	2.77	EC	organic_solvent	8	13.864
330	Dichlorprop-P-ethylhexyl	Dilution	Dilution	2.77	EC	organic_solvent	8	16.987
330	Dichlorprop-P-ethylhexyl	Dilution	Dilution	2.77	EC	organic_solvent	8	16.577
330	Dichlorprop-P-ethylhexyl	Concentrate	Concentrate	443	EC	organic_solvent	8	0.898
330	Dichlorprop-P-ethylhexyl	Concentrate	Concentrate	443	EC	organic_solvent	8	0.582
330	Dichlorprop-P-ethylhexyl	Concentrate	Concentrate	443	EC	organic_solvent	8	18.043
330	Dichlorprop-P-ethylhexyl	Concentrate	Concentrate	443	EC	organic_solvent	8	1.619
330	Dichlorprop-P-ethylhexyl	Concentrate	Concentrate	443	EC	organic_solvent	8	2.479
330	Dichlorprop-P-ethylhexyl	Concentrate	Concentrate	443	EC	organic_solvent	8	1.863
63	Difenoconazole	Concentrate	Concentrate	250	EC	organic_solvent	8	1.3
63	Difenoconazole	Dilution	Dilution	0.05	EC	organic_solvent	8	22.17
63	Difenoconazole	Dilution	Dilution	0.05	EC	organic_solvent	8	18.86
63	Difenoconazole	Dilution	Dilution	0.05	EC	organic_solvent	8	24.47
63	Difenoconazole	Concentrate	Concentrate	250	EC	organic_solvent	8	1
63	Difenoconazole	Dilution	Dilution	0.05	EC	organic_solvent	8	21.89
63	Difenoconazole	Dilution	Dilution	0.05	EC	organic_solvent	8	26.67
63	Difenoconazole	Dilution	Dilution	0.05	EC	organic_solvent	8	25.54
63	Difenoconazole	Dilution	Dilution	0.05	EC	organic_solvent	8	27.97
63	Difenoconazole	Dilution	Dilution	0.05	EC	organic_solvent	8	29.44
63	Difenoconazole	Concentrate	Concentrate	250	EC	organic_solvent	8	0.79
63	Difenoconazole	Concentrate	Concentrate	250	EC	organic_solvent	8	0.77
63	Difenoconazole	Concentrate	Concentrate	250	EC	organic_solvent	8	0.57
63	Difenoconazole	Concentrate	Concentrate	250	EC	organic_solvent	8	0.79
63	Difenoconazole	Concentrate	Concentrate	250	EC	organic_solvent	8	1.06
63	Difenoconazole	Concentrate	Concentrate	250	EC	organic_solvent	8	0.4
64	Difenoconazole	Concentrate	Concentrate	250	SC	water_based	6	0.154
64	Difenoconazole	Dilution	Dilution	1	SC	water_based	6	7.778
64	Difenoconazole	Dilution	Dilution	1	SC	water_based	6	30.43
64	Difenoconazole	Dilution	Dilution	1	SC	water_based	6	13.993
64	Difenoconazole	Concentrate	Concentrate	250	SC	water_based	6	0.2
64	Difenoconazole	Dilution	Dilution	1	SC	water_based	6	18.92
64	Difenoconazole	Dilution	Dilution	1	SC	water_based	6	16.859
64	Difenoconazole	Dilution	Dilution	1	SC	water_based	6	14.11
64	Difenoconazole	Dilution	Dilution	1	SC	water_based	6	10.969
64	Difenoconazole	Dilution	Dilution	1	SC	water_based	6	14.22
64	Difenoconazole	Concentrate	Concentrate	250	SC	water_based	6	0.367
64	Difenoconazole	Concentrate	Concentrate	250	SC	water_based	6	0.412
64	Difenoconazole	Concentrate	Concentrate	250	SC	water_based	6	0.217
64	Difenoconazole	Concentrate	Concentrate	250	SC	water_based	6	0.427
64	Difenoconazole	Concentrate	Concentrate	250	SC	water_based	6	0.093
64	Difenoconazole	Concentrate	Concentrate	250	SC	water_based	6	0.206
68	Difenoconazole	Concentrate	Concentrate	125	SC	water_based	6	0.45
68	Difenoconazole	Dilution	Dilution	0.625	SC	water_based	6	25.14
68	Difenoconazole	Dilution	Dilution	0.625	SC	water_based	6	34.95
68	Difenoconazole	Dilution	Dilution	0.625	SC	water_based	6	35
68	Difenoconazole	Concentrate	Concentrate	125	SC	water_based	6	0.45
68	Difenoconazole	Dilution	Dilution	0.625	SC	water_based	6	40.28
68	Difenoconazole	Dilution	Dilution	0.625	SC	water_based	6	16.34
68	Difenoconazole	Dilution	Dilution	0.625	SC	water_based	6	15.28
68	Difenoconazole	Dilution	Dilution	0.625	SC	water_based	6	13.07
68	Difenoconazole	Dilution	Dilution	0.625	SC	water_based	6	13.96
68	Difenoconazole	Concentrate	Concentrate	125	SC	water_based	6	0.5
68	Difenoconazole	Dilution	Dilution	0.0833	SC	water_based	6	24.83
68	Difenoconazole	Dilution	Dilution	0.0833	SC	water_based	6	46.92
68	Difenoconazole	Dilution	Dilution	0.0833	SC	water_based	6	47.6
68	Difenoconazole	Dilution	Dilution	0.0833	SC	water_based	6	45.17
68	Difenoconazole	Dilution	Dilution	0.0833	SC	water_based	6	22.5
68	Difenoconazole	Dilution	Dilution	0.0833	SC	water_based	6	15.49
68	Difenoconazole	Dilution	Dilution	0.0833	SC	water_based	6	11.99
68	Difenoconazole	Concentrate	Concentrate	125	SC	water_based	6	0.46
68	Difenoconazole	Dilution	Dilution	0.0833	SC	water_based	6	20.67
68	Difenoconazole	Concentrate	Concentrate	125	SC	water_based	6	0.25
68	Difenoconazole	Concentrate	Concentrate	125	SC	water_based	6	0.28
68	Difenoconazole	Concentrate	Concentrate	125	SC	water_based	6	0.3
68	Difenoconazole	Concentrate	Concentrate	125	SC	water_based	6	0.88
290	Difenoconazole	Concentrate	Concentrate	125	EC	organic_solvent	8	0.11
290	Difenoconazole	Dilution	Dilution	0.25	EC	organic_solvent	8	2.491
290	Difenoconazole	Dilution	Dilution	0.25	EC	organic_solvent	8	2.14
290	Difenoconazole	Dilution	Dilution	0.25	EC	organic_solvent	8	3.394
290	Difenoconazole	Concentrate	Concentrate	125	EC	organic_solvent	8	0.126
290	Difenoconazole	Dilution	Dilution	0.25	EC	organic_solvent	8	3.971
290	Difenoconazole	Dilution	Dilution	0.25	EC	organic_solvent	8	3.869
290	Difenoconazole	Dilution	Dilution	0.25	EC	organic_solvent	8	4.066
290	Difenoconazole	Dilution	Dilution	0.25	EC	organic_solvent	8	3.751
290	Difenoconazole	Dilution	Dilution	0.25	EC	organic_solvent	8	2.042
290	Difenoconazole	Concentrate	Concentrate	125	EC	organic_solvent	8	0.519
290	Difenoconazole	Concentrate	Concentrate	125	EC	organic_solvent	8	0.067
290	Difenoconazole	Concentrate	Concentrate	125	EC	organic_solvent	8	0.074
290	Difenoconazole	Concentrate	Concentrate	125	EC	organic_solvent	8	0.078
347	Difenoconazole	Concentrate	Concentrate	250	EC	organic_solvent	6	0.63
347	Difenoconazole	Dilution	Dilution	1.28	EC	organic_solvent	6	13.07
347	Difenoconazole	Dilution	Dilution	1.28	EC	organic_solvent	6	13.68
347	Difenoconazole	Dilution	Dilution	1.28	EC	organic_solvent	6	22.8
347	Difenoconazole	Concentrate	Concentrate	250	EC	organic_solvent	6	0.7
347	Difenoconazole	Dilution	Dilution	1.28	EC	organic_solvent	6	6.82
347	Difenoconazole	Dilution	Dilution	1.28	EC	organic_solvent	6	8.09
347	Difenoconazole	Concentrate	Concentrate	250	EC	organic_solvent	6	2.1
347	Difenoconazole	Dilution	Dilution	0.05	EC	organic_solvent	6	12.07
347	Difenoconazole	Dilution	Dilution	0.05	EC	organic_solvent	6	11
347	Difenoconazole	Dilution	Dilution	0.05	EC	organic_solvent	6	23.94
347	Difenoconazole	Dilution	Dilution	0.05	EC	organic_solvent	6	9.5
347	Difenoconazole	Dilution	Dilution	0.05	EC	organic_solvent	6	14.31
347	Difenoconazole	Dilution	Dilution	0.05	EC	organic_solvent	6	19.41
347	Difenoconazole	Concentrate	Concentrate	250	EC	organic_solvent	6	0.67
347	Difenoconazole	Concentrate	Concentrate	250	EC	organic_solvent	6	1.7
347	Difenoconazole	Concentrate	Concentrate	250	EC	organic_solvent	6	1.13
347	Difenoconazole	Concentrate	Concentrate	250	EC	organic_solvent	6	0.89
114	Difenoconazole	Dilution	Concentrate	50	SC	water_based	8	0.15
114	Difenoconazole	Dilution	Dilution	0.33	SC	water_based	8	6.93
114	Difenoconazole	Dilution	Dilution	0.33	SC	water_based	8	3.8
114	Difenoconazole	Dilution	Dilution	0.33	SC	water_based	8	4.68
114	Difenoconazole	Dilution	Concentrate	50	SC	water_based	8	4.85
114	Difenoconazole	Dilution	Dilution	0.33	SC	water_based	8	5.23
114	Difenoconazole	Dilution	Dilution	0.33	SC	water_based	8	10.1
114	Difenoconazole	Dilution	Concentrate	50	SC	water_based	8	0.24
114	Difenoconazole	Dilution	Dilution	0.167	SC	water_based	8	8.50834
114	Difenoconazole	Dilution	Dilution	0.167	SC	water_based	8	6.49659
114	Difenoconazole	Dilution	Dilution	0.167	SC	water_based	8	6.31
114	Difenoconazole	Dilution	Dilution	0.167	SC	water_based	8	15.2863
114	Difenoconazole	Dilution	Dilution	0.167	SC	water_based	8	10.838
114	Difenoconazole	Dilution	Concentrate	50	SC	water_based	8	0.17
114	Difenoconazole	Dilution	Concentrate	50	SC	water_based	8	0.29
144	Difenoconazole	Concentrate	Concentrate	250	EC	organic_solvent	8	0.51
144	Difenoconazole	Dilution	Dilution	0.19	EC	organic_solvent	8	19.9
144	Difenoconazole	Dilution	Dilution	0.19	EC	organic_solvent	8	19.61
144	Difenoconazole	Dilution	Dilution	0.19	EC	organic_solvent	8	20.38
144	Difenoconazole	Concentrate	Concentrate	250	EC	organic_solvent	8	0.57
144	Difenoconazole	Dilution	Dilution	0.19	EC	organic_solvent	8	19.39
144	Difenoconazole	Dilution	Dilution	0.19	EC	organic_solvent	8	26.55
144	Difenoconazole	Dilution	Dilution	0.19	EC	organic_solvent	8	22.77
144	Difenoconazole	Dilution	Dilution	0.19	EC	organic_solvent	8	37.37
144	Difenoconazole	Dilution	Dilution	0.19	EC	organic_solvent	8	36.08
144	Difenoconazole	Concentrate	Concentrate	250	EC	organic_solvent	8	0.74
144	Difenoconazole	Concentrate	Concentrate	250	EC	organic_solvent	8	0.81
144	Difenoconazole	Concentrate	Concentrate	250	EC	organic_solvent	8	0.73
144	Difenoconazole	Concentrate	Concentrate	250	EC	organic_solvent	8	0.52
144	Difenoconazole	Concentrate	Concentrate	250	EC	organic_solvent	8	0.36
144	Difenoconazole	Concentrate	Concentrate	250	EC	organic_solvent	8	0.43
288	Difenoconazole	Concentrate	Concentrate	130	EC	organic_solvent	6	2.32
288	Difenoconazole	Dilution	Dilution	0.23	EC	organic_solvent	6	25.31
288	Difenoconazole	Dilution	Dilution	0.23	EC	organic_solvent	6	22.81
288	Difenoconazole	Dilution	Dilution	0.23	EC	organic_solvent	6	15.1
288	Difenoconazole	Concentrate	Concentrate	130	EC	organic_solvent	6	0.76
288	Difenoconazole	Dilution	Dilution	0.23	EC	organic_solvent	6	21.69
288	Difenoconazole	Dilution	Dilution	0.23	EC	organic_solvent	6	14.61
288	Difenoconazole	Dilution	Dilution	0.23	EC	organic_solvent	6	6.28
288	Difenoconazole	Dilution	Dilution	0.23	EC	organic_solvent	6	11.47
288	Difenoconazole	Dilution	Dilution	0.23	EC	organic_solvent	6	17.04
288	Difenoconazole	Concentrate	Concentrate	130	EC	organic_solvent	6	2.76
288	Difenoconazole	Concentrate	Concentrate	130	EC	organic_solvent	6	2.77
288	Difenoconazole	Concentrate	Concentrate	130	EC	organic_solvent	6	0.78
288	Difenoconazole	Concentrate	Concentrate	130	EC	organic_solvent	6	0.84
288	Difenoconazole	Concentrate	Concentrate	130	EC	organic_solvent	6	3.82
288	Difenoconazole	Concentrate	Concentrate	130	EC	organic_solvent	6	2.82
340	Difenoconazole	Concentrate	Concentrate	250	EC	organic_solvent	6	3.64
340	Difenoconazole	Dilution	Dilution	0.1	EC	organic_solvent	6	9.48
340	Difenoconazole	Dilution	Dilution	0.1	EC	organic_solvent	6	11.28
340	Difenoconazole	Dilution	Dilution	0.1	EC	organic_solvent	6	24.08
340	Difenoconazole	Concentrate	Concentrate	250	EC	organic_solvent	6	3.085
340	Difenoconazole	Dilution	Dilution	0.1	EC	organic_solvent	6	16.18
340	Difenoconazole	Dilution	Dilution	0.1	EC	organic_solvent	6	14.18
340	Difenoconazole	Dilution	Dilution	0.1	EC	organic_solvent	6	13.1
340	Difenoconazole	Dilution	Dilution	0.1	EC	organic_solvent	6	18.9
340	Difenoconazole	Dilution	Dilution	0.1	EC	organic_solvent	6	15.63
340	Difenoconazole	Concentrate	Concentrate	250	EC	organic_solvent	6	3.08
340	Difenoconazole	Dilution	Dilution	0.0375	EC	organic_solvent	6	7.45
340	Difenoconazole	Dilution	Dilution	0.0375	EC	organic_solvent	6	14.69
340	Difenoconazole	Dilution	Dilution	0.0375	EC	organic_solvent	6	15.74
340	Difenoconazole	Dilution	Dilution	0.0375	EC	organic_solvent	6	19.81
340	Difenoconazole	Dilution	Dilution	0.0375	EC	organic_solvent	6	13.63
340	Difenoconazole	Dilution	Dilution	0.0375	EC	organic_solvent	6	10.15
340	Difenoconazole	Dilution	Dilution	0.0375	EC	organic_solvent	6	24.78
340	Difenoconazole	Concentrate	Concentrate	250	EC	organic_solvent	6	2.38
340	Difenoconazole	Dilution	Dilution	0.0375	EC	organic_solvent	6	17.33
340	Difenoconazole	Concentrate	Concentrate	250	EC	organic_solvent	6	0.79
340	Difenoconazole	Concentrate	Concentrate	250	EC	organic_solvent	6	1.3
340	Difenoconazole	Concentrate	Concentrate	250	EC	organic_solvent	6	2.41
340	Difenoconazole	Concentrate	Concentrate	250	EC	organic_solvent	6	3.06
157	Diflufenican	Concentrate	Concentrate	100	SC	water_based	8	0.07
157	Diflufenican	Dilution	Dilution	0.3	SC	water_based	8	9.54
157	Diflufenican	Dilution	Dilution	0.3	SC	water_based	8	8.03
157	Diflufenican	Dilution	Dilution	0.3	SC	water_based	8	0.25
157	Diflufenican	Concentrate	Concentrate	100	SC	water_based	8	0.01
157	Diflufenican	Dilution	Dilution	0.3	SC	water_based	8	6.46
157	Diflufenican	Dilution	Dilution	0.3	SC	water_based	8	0.87
157	Diflufenican	Concentrate	Concentrate	100	SC	water_based	8	0.06
157	Diflufenican	Concentrate	Concentrate	100	SC	water_based	8	0.09
188	Diflufenican	Concentrate	Concentrate	60	SC	water_based	8	0.09
188	Diflufenican	Dilution	Dilution	1.2	SC	water_based	8	1.71
188	Diflufenican	Dilution	Dilution	1.2	SC	water_based	8	0.83
188	Diflufenican	Dilution	Dilution	1.2	SC	water_based	8	2.32
188	Diflufenican	Concentrate	Concentrate	60	SC	water_based	8	0.1
188	Diflufenican	Dilution	Dilution	1.2	SC	water_based	8	3.79
188	Diflufenican	Dilution	Dilution	1.2	SC	water_based	8	1.38
188	Diflufenican	Dilution	Dilution	1.2	SC	water_based	8	2.22
188	Diflufenican	Dilution	Dilution	1.2	SC	water_based	8	1.59
188	Diflufenican	Dilution	Dilution	1.2	SC	water_based	8	2.64
188	Diflufenican	Concentrate	Concentrate	60	SC	water_based	8	0.09
188	Diflufenican	Dilution	Dilution	0.12	SC	water_based	8	13.83
188	Diflufenican	Dilution	Dilution	0.12	SC	water_based	8	9.19489
188	Diflufenican	Dilution	Dilution	0.12	SC	water_based	8	6.43
188	Diflufenican	Dilution	Dilution	0.12	SC	water_based	8	18.8484
188	Diflufenican	Dilution	Dilution	0.12	SC	water_based	8	8.21
188	Diflufenican	Dilution	Dilution	0.12	SC	water_based	8	6.87
188	Diflufenican	Dilution	Dilution	0.12	SC	water_based	8	12.8038
188	Diflufenican	Concentrate	Concentrate	60	SC	water_based	8	0.23
188	Diflufenican	Dilution	Dilution	0.12	SC	water_based	8	13.45
188	Diflufenican	Concentrate	Concentrate	60	SC	water_based	8	0.21
188	Diflufenican	Concentrate	Concentrate	60	SC	water_based	8	0.08
188	Diflufenican	Concentrate	Concentrate	60	SC	water_based	8	0.21
188	Diflufenican	Concentrate	Concentrate	60	SC	water_based	8	0.22
191	Diflufenican	Dilution	Concentrate	30	SC	water_based	8	0.08
191	Diflufenican	Dilution	Dilution	0.15	SC	water_based	8	7.11
191	Diflufenican	Dilution	Dilution	0.15	SC	water_based	8	2.89
191	Diflufenican	Dilution	Dilution	0.15	SC	water_based	8	1.88
191	Diflufenican	Dilution	Concentrate	30	SC	water_based	8	0.06
191	Diflufenican	Dilution	Dilution	0.15	SC	water_based	8	3.56
191	Diflufenican	Dilution	Dilution	0.15	SC	water_based	8	2.05
191	Diflufenican	Dilution	Dilution	0.15	SC	water_based	8	1.2
191	Diflufenican	Dilution	Dilution	0.15	SC	water_based	8	7.23
191	Diflufenican	Dilution	Dilution	0.15	SC	water_based	8	1.92
191	Diflufenican	Dilution	Concentrate	30	SC	water_based	8	0.14
191	Diflufenican	Dilution	Dilution	0.075	SC	water_based	8	12.56
191	Diflufenican	Dilution	Dilution	0.075	SC	water_based	8	4.41
191	Diflufenican	Dilution	Dilution	0.075	SC	water_based	8	9.05
191	Diflufenican	Dilution	Dilution	0.075	SC	water_based	8	3.59
191	Diflufenican	Dilution	Dilution	0.075	SC	water_based	8	3.5
191	Diflufenican	Dilution	Dilution	0.075	SC	water_based	8	6.71
191	Diflufenican	Dilution	Dilution	0.075	SC	water_based	8	10.63
191	Diflufenican	Dilution	Concentrate	30	SC	water_based	8	0.07
191	Diflufenican	Dilution	Dilution	0.075	SC	water_based	8	2.69
191	Diflufenican	Dilution	Concentrate	30	SC	water_based	8	0.07
191	Diflufenican	Dilution	Concentrate	30	SC	water_based	8	0.06
191	Diflufenican	Dilution	Concentrate	30	SC	water_based	8	0.19
191	Diflufenican	Dilution	Concentrate	30	SC	water_based	8	0.05
200	Diflufenican	Dilution	Concentrate	40	SC	water_based	8	0.41
200	Diflufenican	Dilution	Dilution	0.3	SC	water_based	8	14.02
200	Diflufenican	Dilution	Dilution	0.3	SC	water_based	8	6.34
200	Diflufenican	Dilution	Dilution	0.3	SC	water_based	8	10.6
200	Diflufenican	Dilution	Concentrate	40	SC	water_based	8	0.35
200	Diflufenican	Dilution	Dilution	0.3	SC	water_based	8	16.1
200	Diflufenican	Dilution	Dilution	0.3	SC	water_based	8	12.66
200	Diflufenican	Dilution	Dilution	0.3	SC	water_based	8	6.72
200	Diflufenican	Dilution	Dilution	0.3	SC	water_based	8	16.99
200	Diflufenican	Dilution	Concentrate	40	SC	water_based	8	0.38
200	Diflufenican	Dilution	Concentrate	40	SC	water_based	8	0.51
200	Diflufenican	Dilution	Concentrate	40	SC	water_based	8	0.81
200	Diflufenican	Dilution	Concentrate	40	SC	water_based	8	0.46
200	Diflufenican	Dilution	Concentrate	40	SC	water_based	8	0.17
200	Diflufenican	Dilution	Concentrate	40	SC	water_based	8	0.73
263	Diflufenican	Concentrate	Concentrate	500	SC	water_based	8	0.5
263	Diflufenican	Concentrate	Concentrate	500	SC	water_based	8	0.2
263	Diflufenican	Dilution	Dilution	2	SC	water_based	8	0.3
263	Diflufenican	Dilution	Dilution	2	SC	water_based	8	0.2
263	Diflufenican	Dilution	Dilution	2	SC	water_based	8	0.3
263	Diflufenican	Concentrate	Concentrate	500	SC	water_based	8	0.2
263	Diflufenican	Dilution	Dilution	2	SC	water_based	8	0.5
263	Diflufenican	Dilution	Dilution	2	SC	water_based	8	0.3
263	Diflufenican	Dilution	Dilution	2	SC	water_based	8	0.3
263	Diflufenican	Dilution	Dilution	2	SC	water_based	8	9.1
263	Diflufenican	Dilution	Dilution	2	SC	water_based	8	0.2
263	Diflufenican	Dilution	Dilution	2	SC	water_based	8	0.2
263	Diflufenican	Dilution	Dilution	2	SC	water_based	8	6.9
263	Diflufenican	Concentrate	Concentrate	500	SC	water_based	8	0.2
263	Diflufenican	Dilution	Dilution	0.8	SC	water_based	8	0.5
263	Diflufenican	Dilution	Dilution	0.8	SC	water_based	8	0.2
263	Diflufenican	Dilution	Dilution	0.8	SC	water_based	8	0.5
263	Diflufenican	Dilution	Dilution	0.8	SC	water_based	8	0.6
263	Diflufenican	Dilution	Dilution	0.8	SC	water_based	8	0.3
263	Diflufenican	Dilution	Dilution	0.8	SC	water_based	8	20.9
263	Diflufenican	Dilution	Dilution	0.8	SC	water_based	8	5.7
263	Diflufenican	Concentrate	Concentrate	500	SC	water_based	8	7.4
263	Diflufenican	Dilution	Dilution	0.8	SC	water_based	8	0.6
263	Diflufenican	Dilution	Dilution	0.8	SC	water_based	8	0.5
263	Diflufenican	Dilution	Dilution	0.8	SC	water_based	8	1.6
263	Diflufenican	Concentrate	Concentrate	500	SC	water_based	8	4.6
263	Diflufenican	Concentrate	Concentrate	500	SC	water_based	8	0.7
263	Diflufenican	Concentrate	Concentrate	500	SC	water_based	8	0.2
263	Diflufenican	Concentrate	Concentrate	500	SC	water_based	8	0.4
263	Diflufenican	Concentrate	Concentrate	500	SC	water_based	8	0.2
271	Diflufenican	Dilution	Concentrate	40	SC	water_based	8	2.9383
271	Diflufenican	Dilution	Dilution	0.25	SC	water_based	8	9.882
271	Diflufenican	Dilution	Dilution	0.25	SC	water_based	8	7.613
271	Diflufenican	Dilution	Dilution	0.25	SC	water_based	8	13.16
271	Diflufenican	Dilution	Concentrate	40	SC	water_based	8	2.8413
271	Diflufenican	Dilution	Dilution	0.25	SC	water_based	8	7.37
271	Diflufenican	Dilution	Dilution	0.25	SC	water_based	8	8.162
271	Diflufenican	Dilution	Dilution	0.25	SC	water_based	8	9.275
271	Diflufenican	Dilution	Dilution	0.25	SC	water_based	8	9.673
271	Diflufenican	Dilution	Dilution	0.25	SC	water_based	8	8.398
271	Diflufenican	Dilution	Concentrate	40	SC	water_based	8	1.8383
271	Diflufenican	Dilution	Concentrate	40	SC	water_based	8	1.1683
271	Diflufenican	Dilution	Concentrate	40	SC	water_based	8	0.8193
271	Diflufenican	Dilution	Concentrate	40	SC	water_based	8	0.8813
271	Diflufenican	Dilution	Concentrate	40	SC	water_based	8	1.2253
271	Diflufenican	Dilution	Concentrate	40	SC	water_based	8	1.0013
111	Diflufenican	Dilution	Concentrate	20	SC	water_based	8	1.1187
111	Diflufenican	Dilution	Dilution	0.16	SC	water_based	8	21.66
111	Diflufenican	Dilution	Dilution	0.16	SC	water_based	8	23.79
111	Diflufenican	Dilution	Dilution	0.16	SC	water_based	8	24.66
111	Diflufenican	Dilution	Concentrate	20	SC	water_based	8	1.2216
111	Diflufenican	Dilution	Dilution	0.16	SC	water_based	8	25.25
111	Diflufenican	Dilution	Dilution	0.16	SC	water_based	8	11.22
111	Diflufenican	Dilution	Dilution	0.16	SC	water_based	8	13.19
111	Diflufenican	Dilution	Dilution	0.16	SC	water_based	8	12.97
111	Diflufenican	Dilution	Dilution	0.16	SC	water_based	8	15.68
111	Diflufenican	Dilution	Concentrate	20	SC	water_based	8	1.6407
111	Diflufenican	Dilution	Concentrate	20	SC	water_based	8	0.8981
111	Diflufenican	Dilution	Concentrate	20	SC	water_based	8	0.3694
111	Diflufenican	Dilution	Concentrate	20	SC	water_based	8	0.3544
111	Diflufenican	Dilution	Concentrate	20	SC	water_based	8	0.3089
111	Diflufenican	Dilution	Concentrate	20	SC	water_based	8	2.6616
60	Dimethenamid	Concentrate	Concentrate	333	SE	organic_solvent	8	1.85902
60	Dimethenamid	Dilution	Dilution	1.25	SE	organic_solvent	8	49.8
60	Dimethenamid	Dilution	Dilution	1.25	SE	organic_solvent	8	32.73
60	Dimethenamid	Dilution	Dilution	1.25	SE	organic_solvent	8	45.16
60	Dimethenamid	Concentrate	Concentrate	333	SE	organic_solvent	8	1.43648
60	Dimethenamid	Dilution	Dilution	1.25	SE	organic_solvent	8	12.82
60	Dimethenamid	Dilution	Dilution	1.25	SE	organic_solvent	8	25.5
60	Dimethenamid	Dilution	Dilution	1.25	SE	organic_solvent	8	29.3
60	Dimethenamid	Dilution	Dilution	1.25	SE	organic_solvent	8	21.2
60	Dimethenamid	Dilution	Dilution	1.25	SE	organic_solvent	8	29.78
60	Dimethenamid	Concentrate	Concentrate	333	SE	organic_solvent	8	2.58
60	Dimethenamid	Concentrate	Concentrate	333	SE	organic_solvent	8	0.671289
60	Dimethenamid	Concentrate	Concentrate	333	SE	organic_solvent	8	0.65
60	Dimethenamid	Concentrate	Concentrate	333	SE	organic_solvent	8	0.596077
60	Dimethenamid	Concentrate	Concentrate	333	SE	organic_solvent	8	0.543833
60	Dimethenamid	Concentrate	Concentrate	333	SE	organic_solvent	8	0.401999
56	Dimethenamid	Concentrate	Concentrate	720	EC	organic_solvent	8	0.29
56	Dimethenamid	Dilution	Dilution	3.6	EC	organic_solvent	8	21.63
56	Dimethenamid	Dilution	Dilution	3.6	EC	organic_solvent	8	4.87
56	Dimethenamid	Dilution	Dilution	3.6	EC	organic_solvent	8	3.9
56	Dimethenamid	Concentrate	Concentrate	720	EC	organic_solvent	8	0.49
56	Dimethenamid	Dilution	Dilution	3.6	EC	organic_solvent	8	15.12
56	Dimethenamid	Dilution	Dilution	3.6	EC	organic_solvent	8	24.33
56	Dimethenamid	Dilution	Dilution	3.6	EC	organic_solvent	8	39.8719
56	Dimethenamid	Dilution	Dilution	3.6	EC	organic_solvent	8	42.75
56	Dimethenamid	Concentrate	Concentrate	720	EC	organic_solvent	8	0.19
56	Dimethenamid	Dilution	Dilution	0.72	EC	organic_solvent	8	18.16
56	Dimethenamid	Dilution	Dilution	0.72	EC	organic_solvent	8	23.4519
56	Dimethenamid	Dilution	Dilution	0.72	EC	organic_solvent	8	19.44
56	Dimethenamid	Dilution	Dilution	0.72	EC	organic_solvent	8	39.34
56	Dimethenamid	Dilution	Dilution	0.72	EC	organic_solvent	8	58.3067
56	Dimethenamid	Dilution	Dilution	0.72	EC	organic_solvent	8	27.21
56	Dimethenamid	Dilution	Dilution	0.72	EC	organic_solvent	8	17.94
56	Dimethenamid	Dilution	Dilution	0.72	EC	organic_solvent	8	15.07
56	Dimethenamid	Concentrate	Concentrate	720	EC	organic_solvent	8	0.03
56	Dimethenamid	Concentrate	Concentrate	720	EC	organic_solvent	8	0.17
56	Dimethenamid	Concentrate	Concentrate	720	EC	organic_solvent	8	0.1
236	Dimethenamid	Dilution	Dilution	1.247	SE	organic_solvent	8	7.374
236	Dimethenamid	Dilution	Dilution	0.25	SE	organic_solvent	8	12.846
236	Dimethenamid	Dilution	Dilution	0.25	SE	organic_solvent	8	19.573
236	Dimethenamid	Dilution	Dilution	0.25	SE	organic_solvent	8	28.7214
236	Dimethenamid	Dilution	Dilution	1.247	SE	organic_solvent	8	17.971
236	Dimethenamid	Dilution	Dilution	0.25	SE	organic_solvent	8	25.285
236	Dimethenamid	Dilution	Dilution	0.25	SE	organic_solvent	8	16.3666
236	Dimethenamid	Dilution	Dilution	0.25	SE	organic_solvent	8	30.9423
236	Dimethenamid	Dilution	Dilution	0.25	SE	organic_solvent	8	59.5663
236	Dimethenamid	Dilution	Dilution	0.25	SE	organic_solvent	8	28.803
236	Dimethenamid	Dilution	Dilution	1.247	SE	organic_solvent	8	11.341
236	Dimethenamid	Dilution	Dilution	1.247	SE	organic_solvent	8	62.296
236	Dimethenamid	Dilution	Dilution	1.247	SE	organic_solvent	8	26.64
236	Dimethenamid	Dilution	Dilution	1.247	SE	organic_solvent	8	24.659
236	Dimethenamid	Dilution	Dilution	1.247	SE	organic_solvent	8	33.199
236	Dimethenamid	Dilution	Dilution	1.247	SE	organic_solvent	8	43.808
6	Dimethomorph	Concentrate	Concentrate	225	SC	water_based	6	1.903
6	Dimethomorph	Dilution	Dilution	1.8	SC	water_based	6	6.106
6	Dimethomorph	Dilution	Dilution	1.8	SC	water_based	6	4.581
6	Dimethomorph	Dilution	Dilution	1.8	SC	water_based	6	4.095
6	Dimethomorph	Concentrate	Concentrate	225	SC	water_based	6	2.183
6	Dimethomorph	Dilution	Dilution	1.8	SC	water_based	6	4.987
6	Dimethomorph	Dilution	Dilution	1.8	SC	water_based	6	5.512
6	Dimethomorph	Concentrate	Concentrate	225	SC	water_based	6	0.312
6	Dimethomorph	Dilution	Dilution	0.18	SC	water_based	6	18.3929
6	Dimethomorph	Dilution	Dilution	0.18	SC	water_based	6	12.7918
6	Dimethomorph	Dilution	Dilution	0.18	SC	water_based	6	13.5857
6	Dimethomorph	Dilution	Dilution	0.18	SC	water_based	6	10.934
6	Dimethomorph	Dilution	Dilution	0.18	SC	water_based	6	7.60635
6	Dimethomorph	Concentrate	Concentrate	225	SC	water_based	6	1.927
6	Dimethomorph	Concentrate	Concentrate	225	SC	water_based	6	2.974
198	Dimethomorph	Concentrate	Concentrate	150	DC	organic_solvent	8	0.01
198	Dimethomorph	Concentrate	Concentrate	150	DC	organic_solvent	8	0.95
198	Dimethomorph	Concentrate	Concentrate	150	DC	organic_solvent	8	0.08
198	Dimethomorph	Concentrate	Concentrate	150	DC	organic_solvent	8	0.01
265	Dimoxystrobin	Concentrate	Concentrate	200	SC	water_based	8	0.1
265	Dimoxystrobin	Concentrate	Concentrate	200	SC	water_based	8	0.08
265	Dimoxystrobin	Concentrate	Concentrate	200	SC	water_based	8	0.07
265	Dimoxystrobin	Concentrate	Concentrate	200	SC	water_based	8	0.08
265	Dimoxystrobin	Concentrate	Concentrate	200	SC	water_based	8	0.03
267	Dimoxystrobin	Dilution	Dilution	0.1563	SC	water_based	8	5.63652
267	Dimoxystrobin	Dilution	Dilution	0.1563	SC	water_based	8	11.69
267	Dimoxystrobin	Dilution	Dilution	0.1563	SC	water_based	8	6.67
267	Dimoxystrobin	Dilution	Dilution	0.1563	SC	water_based	8	9.77
42	Dithianon	Concentrate	Concentrate	350	WG	solid	6	0.1108
42	Dithianon	Concentrate	Concentrate	350	WG	solid	6	0.0962
42	Dithianon	Concentrate	Concentrate	350	WG	solid	6	0.083
42	Dithianon	Concentrate	Concentrate	350	WG	solid	6	0.0465
42	Dithianon	Concentrate	Concentrate	350	WG	solid	6	0.2741
58	Dithianon	Concentrate	Concentrate	125	SC	water_based	8	0.06
58	Dithianon	Dilution	Dilution	0.417	SC	water_based	8	6.7
58	Dithianon	Dilution	Dilution	0.417	SC	water_based	8	10.63
58	Dithianon	Dilution	Dilution	0.417	SC	water_based	8	1.79
58	Dithianon	Concentrate	Concentrate	125	SC	water_based	8	0.02
58	Dithianon	Dilution	Dilution	0.417	SC	water_based	8	6.5
58	Dithianon	Dilution	Dilution	0.417	SC	water_based	8	9.13
58	Dithianon	Dilution	Dilution	0.417	SC	water_based	8	0.41
58	Dithianon	Dilution	Dilution	0.417	SC	water_based	8	0.07
58	Dithianon	Concentrate	Concentrate	125	SC	water_based	8	0.03
58	Dithianon	Concentrate	Concentrate	125	SC	water_based	8	0.02
58	Dithianon	Concentrate	Concentrate	125	SC	water_based	8	0.06
58	Dithianon	Concentrate	Concentrate	125	SC	water_based	8	0.21
58	Dithianon	Concentrate	Concentrate	125	SC	water_based	8	0.12
220	Dithianon	Concentrate	Concentrate	500	SC	water_based	8	0.01
220	Dithianon	Dilution	Dilution	1.67	SC	water_based	8	0.26
220	Dithianon	Dilution	Dilution	1.67	SC	water_based	8	0.1
220	Dithianon	Dilution	Dilution	1.67	SC	water_based	8	0.33
220	Dithianon	Concentrate	Concentrate	500	SC	water_based	8	0.03
220	Dithianon	Dilution	Dilution	1.67	SC	water_based	8	0.19
220	Dithianon	Dilution	Dilution	1.67	SC	water_based	8	0.14
220	Dithianon	Dilution	Dilution	1.67	SC	water_based	8	0.17
220	Dithianon	Dilution	Dilution	1.67	SC	water_based	8	0.01
220	Dithianon	Dilution	Dilution	1.67	SC	water_based	8	0.57
220	Dithianon	Concentrate	Concentrate	500	SC	water_based	8	0.01
220	Dithianon	Dilution	Dilution	0.333	SC	water_based	8	1.39
220	Dithianon	Dilution	Dilution	0.333	SC	water_based	8	1.23
220	Dithianon	Dilution	Dilution	0.333	SC	water_based	8	0.55
220	Dithianon	Dilution	Dilution	0.333	SC	water_based	8	1.93
220	Dithianon	Dilution	Dilution	0.333	SC	water_based	8	1.43
220	Dithianon	Dilution	Dilution	0.333	SC	water_based	8	0.68
220	Dithianon	Dilution	Dilution	0.333	SC	water_based	8	0.41
220	Dithianon	Concentrate	Concentrate	500	SC	water_based	8	0.01
220	Dithianon	Dilution	Dilution	0.333	SC	water_based	8	0.79
220	Dithianon	Concentrate	Concentrate	500	SC	water_based	8	0.03
220	Dithianon	Concentrate	Concentrate	500	SC	water_based	8	0.02
220	Dithianon	Concentrate	Concentrate	500	SC	water_based	8	0.03
220	Dithianon	Concentrate	Concentrate	500	SC	water_based	8	0.02
273	Dithianon	Concentrate	Concentrate	115	SC	water_based	6	0.13
273	Dithianon	Dilution	Dilution	1.035	SC	water_based	6	5
273	Dithianon	Dilution	Dilution	1.035	SC	water_based	6	3.95
273	Dithianon	Dilution	Dilution	1.035	SC	water_based	6	3.2
273	Dithianon	Concentrate	Concentrate	115	SC	water_based	6	0.27
273	Dithianon	Dilution	Dilution	1.035	SC	water_based	6	3.14
273	Dithianon	Dilution	Dilution	1.035	SC	water_based	6	6.54
273	Dithianon	Dilution	Dilution	1.035	SC	water_based	6	7.9
273	Dithianon	Dilution	Dilution	1.035	SC	water_based	6	3.02
273	Dithianon	Dilution	Dilution	1.035	SC	water_based	6	10.51
273	Dithianon	Concentrate	Concentrate	115	SC	water_based	6	0.48
273	Dithianon	Dilution	Dilution	0.276	SC	water_based	6	5.52
273	Dithianon	Dilution	Dilution	0.276	SC	water_based	6	6.95
273	Dithianon	Dilution	Dilution	0.276	SC	water_based	6	2.36
273	Dithianon	Dilution	Dilution	0.276	SC	water_based	6	2.43
273	Dithianon	Dilution	Dilution	0.276	SC	water_based	6	15.81
273	Dithianon	Dilution	Dilution	0.276	SC	water_based	6	10.15
273	Dithianon	Dilution	Dilution	0.276	SC	water_based	6	9.26
273	Dithianon	Concentrate	Concentrate	115	SC	water_based	6	0.13
273	Dithianon	Dilution	Dilution	0.276	SC	water_based	6	4.43
273	Dithianon	Concentrate	Concentrate	115	SC	water_based	6	0.09
273	Dithianon	Concentrate	Concentrate	115	SC	water_based	6	0.31
273	Dithianon	Concentrate	Concentrate	115	SC	water_based	6	0.7
273	Dithianon	Concentrate	Concentrate	115	SC	water_based	6	0.31
90	Diuron	Concentrate	Concentrate	800	SC	water_based	6	0.192619
90	Diuron	Dilution	Dilution	1.25	SC	water_based	6	16.5223
90	Diuron	Dilution	Dilution	1.25	SC	water_based	6	12.6885
90	Diuron	Dilution	Dilution	1.25	SC	water_based	6	10.6885
90	Diuron	Concentrate	Concentrate	800	SC	water_based	6	0.138526
90	Diuron	Dilution	Dilution	1.25	SC	water_based	6	12.0569
90	Diuron	Dilution	Dilution	1.25	SC	water_based	6	11.1546
90	Diuron	Dilution	Dilution	1.25	SC	water_based	6	11.4431
90	Diuron	Dilution	Dilution	1.25	SC	water_based	6	22.1338
90	Diuron	Dilution	Dilution	1.25	SC	water_based	6	17.8092
90	Diuron	Concentrate	Concentrate	800	SC	water_based	6	0.349261
90	Diuron	Concentrate	Concentrate	800	SC	water_based	6	0.0440562
90	Diuron	Concentrate	Concentrate	800	SC	water_based	6	0.055
90	Diuron	Concentrate	Concentrate	800	SC	water_based	6	0.0800562
90	Diuron	Concentrate	Concentrate	800	SC	water_based	6	0.084
90	Diuron	Concentrate	Concentrate	800	SC	water_based	6	0.0877872
141	Dodemorph	Concentrate	Concentrate	385	EC	organic_solvent	6	2.75
141	Dodemorph	Dilution	Dilution	1	EC	organic_solvent	6	23.4922
141	Dodemorph	Dilution	Dilution	1	EC	organic_solvent	6	20.9297
141	Dodemorph	Dilution	Dilution	1	EC	organic_solvent	6	21.92
141	Dodemorph	Concentrate	Concentrate	385	EC	organic_solvent	6	5.47
141	Dodemorph	Dilution	Dilution	1	EC	organic_solvent	6	24.98
141	Dodemorph	Dilution	Dilution	1	EC	organic_solvent	6	18.3061
141	Dodemorph	Dilution	Dilution	1	EC	organic_solvent	6	17.4804
141	Dodemorph	Concentrate	Concentrate	385	EC	organic_solvent	6	2.36
141	Dodemorph	Concentrate	Concentrate	385	EC	organic_solvent	6	1.689
141	Dodemorph	Concentrate	Concentrate	385	EC	organic_solvent	6	1.74
141	Dodemorph	Concentrate	Concentrate	385	EC	organic_solvent	6	2.06
158	Dodine	Concentrate	Concentrate	544	SC	water_based	8	0.556
158	Dodine	Dilution	Dilution	3.5	SC	water_based	8	12.478
158	Dodine	Dilution	Dilution	3.5	SC	water_based	8	11.349
158	Dodine	Dilution	Dilution	3.5	SC	water_based	8	11.318
158	Dodine	Concentrate	Concentrate	544	SC	water_based	8	0.5325
158	Dodine	Dilution	Dilution	3.5	SC	water_based	8	10.242
158	Dodine	Dilution	Dilution	3.5	SC	water_based	8	18.76
158	Dodine	Dilution	Dilution	3.5	SC	water_based	8	14.998
158	Dodine	Dilution	Dilution	3.5	SC	water_based	8	14.373
158	Dodine	Dilution	Dilution	3.5	SC	water_based	8	16.738
158	Dodine	Concentrate	Concentrate	544	SC	water_based	8	0.3832
158	Dodine	Dilution	Dilution	0.453	SC	water_based	8	7.9344
158	Dodine	Dilution	Dilution	0.453	SC	water_based	8	12.4054
158	Dodine	Dilution	Dilution	0.453	SC	water_based	8	11.0134
158	Dodine	Dilution	Dilution	0.453	SC	water_based	8	15.2873
158	Dodine	Dilution	Dilution	0.453	SC	water_based	8	10.296
158	Dodine	Dilution	Dilution	0.453	SC	water_based	8	8.3026
158	Dodine	Dilution	Dilution	0.453	SC	water_based	8	14.4295
158	Dodine	Concentrate	Concentrate	544	SC	water_based	8	0.3344
158	Dodine	Dilution	Dilution	0.453	SC	water_based	8	7.8894
158	Dodine	Concentrate	Concentrate	544	SC	water_based	8	0.3312
158	Dodine	Concentrate	Concentrate	544	SC	water_based	8	0.7986
158	Dodine	Concentrate	Concentrate	544	SC	water_based	8	0.3822
261	Epoxiconazole	Concentrate	Concentrate	83	EC	organic_solvent	8	0.14
261	Epoxiconazole	Dilution	Dilution	0.83	EC	organic_solvent	8	17.04
261	Epoxiconazole	Dilution	Dilution	0.83	EC	organic_solvent	8	12.96
261	Epoxiconazole	Dilution	Dilution	0.83	EC	organic_solvent	8	4.62
261	Epoxiconazole	Concentrate	Concentrate	83	EC	organic_solvent	8	0.5
261	Epoxiconazole	Dilution	Dilution	0.83	EC	organic_solvent	8	8.85909
261	Epoxiconazole	Dilution	Dilution	0.83	EC	organic_solvent	8	10.42
261	Epoxiconazole	Dilution	Dilution	0.83	EC	organic_solvent	8	17.79
261	Epoxiconazole	Dilution	Dilution	0.83	EC	organic_solvent	8	15.6676
261	Epoxiconazole	Concentrate	Concentrate	83	EC	organic_solvent	8	0.99
261	Epoxiconazole	Dilution	Dilution	0.277	EC	organic_solvent	8	42.99
261	Epoxiconazole	Dilution	Dilution	0.277	EC	organic_solvent	8	23.73
261	Epoxiconazole	Dilution	Dilution	0.277	EC	organic_solvent	8	8.48
261	Epoxiconazole	Dilution	Dilution	0.277	EC	organic_solvent	8	14.8
261	Epoxiconazole	Dilution	Dilution	0.277	EC	organic_solvent	8	19.98
261	Epoxiconazole	Dilution	Dilution	0.277	EC	organic_solvent	8	22.23
261	Epoxiconazole	Dilution	Dilution	0.277	EC	organic_solvent	8	40.33
261	Epoxiconazole	Concentrate	Concentrate	83	EC	organic_solvent	8	1.41
261	Epoxiconazole	Dilution	Dilution	0.277	EC	organic_solvent	8	16.29
261	Epoxiconazole	Concentrate	Concentrate	83	EC	organic_solvent	8	8.854
261	Epoxiconazole	Concentrate	Concentrate	83	EC	organic_solvent	8	0.72
261	Epoxiconazole	Concentrate	Concentrate	83	EC	organic_solvent	8	1.49
261	Epoxiconazole	Concentrate	Concentrate	83	EC	organic_solvent	8	3.11
208	Esfenvalerate	Dilution	Concentrate	50	EC	organic_solvent	6	1.862
208	Esfenvalerate	Dilution	Dilution	0.003125	EC	organic_solvent	6	2.163
208	Esfenvalerate	Dilution	Dilution	0.003125	EC	organic_solvent	6	10.03
208	Esfenvalerate	Dilution	Dilution	0.003125	EC	organic_solvent	6	9.90533
208	Esfenvalerate	Dilution	Concentrate	50	EC	organic_solvent	6	2.314
208	Esfenvalerate	Dilution	Dilution	0.003125	EC	organic_solvent	6	29.0928
208	Esfenvalerate	Dilution	Dilution	0.003125	EC	organic_solvent	6	11.6554
208	Esfenvalerate	Dilution	Dilution	0.003125	EC	organic_solvent	6	20.5508
208	Esfenvalerate	Dilution	Concentrate	50	EC	organic_solvent	6	1.898
208	Esfenvalerate	Dilution	Concentrate	50	EC	organic_solvent	6	3.43
208	Esfenvalerate	Dilution	Concentrate	50	EC	organic_solvent	6	2.65
208	Esfenvalerate	Dilution	Concentrate	50	EC	organic_solvent	6	5.264
252	Ethephon	Concentrate	Concentrate	155	SL	water_based	8	0.9
252	Ethephon	Dilution	Dilution	0.39	SL	water_based	8	6.3
252	Ethephon	Dilution	Dilution	0.39	SL	water_based	8	2.5
252	Ethephon	Dilution	Dilution	0.39	SL	water_based	8	6.7
252	Ethephon	Concentrate	Concentrate	155	SL	water_based	8	0.8
252	Ethephon	Dilution	Dilution	0.39	SL	water_based	8	10.2
252	Ethephon	Dilution	Dilution	0.39	SL	water_based	8	9.6
252	Ethephon	Dilution	Dilution	0.39	SL	water_based	8	10
252	Ethephon	Dilution	Dilution	0.39	SL	water_based	8	2.4
252	Ethephon	Dilution	Dilution	0.39	SL	water_based	8	2.2
252	Ethephon	Dilution	Dilution	0.39	SL	water_based	8	1.1
252	Ethephon	Dilution	Dilution	0.39	SL	water_based	8	2.6
252	Ethephon	Concentrate	Concentrate	155	SL	water_based	8	1.5
252	Ethephon	Concentrate	Concentrate	155	SL	water_based	8	1.1
252	Ethephon	Concentrate	Concentrate	155	SL	water_based	8	1.1
252	Ethephon	Concentrate	Concentrate	155	SL	water_based	8	6.3
252	Ethephon	Concentrate	Concentrate	155	SL	water_based	8	2
252	Ethephon	Concentrate	Concentrate	155	SL	water_based	8	7.6
11	Ethephon	Concentrate	Concentrate	480	SL	water_based	8	9.62
11	Ethephon	Concentrate	Concentrate	480	SL	water_based	8	9.47
11	Ethephon	Concentrate	Concentrate	480	SL	water_based	8	16.5
11	Ethephon	Concentrate	Concentrate	480	SL	water_based	8	10.36
11	Ethephon	Concentrate	Concentrate	480	SL	water_based	8	5.95
11	Ethephon	Concentrate	Concentrate	480	SL	water_based	8	11.64
12	Fenazaquin	Dilution	Dilution	0.05	SC	water_based	8	14.9029
12	Fenazaquin	Dilution	Dilution	0.05	SC	water_based	8	7.40107
12	Fenazaquin	Concentrate	Concentrate	200	SC	water_based	8	0.85
12	Fenazaquin	Dilution	Dilution	0.05	SC	water_based	8	8.72
12	Fenazaquin	Dilution	Dilution	0.05	SC	water_based	8	18.6978
12	Fenazaquin	Dilution	Dilution	0.05	SC	water_based	8	23.7115
12	Fenazaquin	Dilution	Dilution	0.05	SC	water_based	8	19.113
12	Fenazaquin	Concentrate	Concentrate	200	SC	water_based	8	0.77
12	Fenazaquin	Concentrate	Concentrate	200	SC	water_based	8	2.56
12	Fenazaquin	Concentrate	Concentrate	200	SC	water_based	8	1.38
12	Fenazaquin	Concentrate	Concentrate	200	SC	water_based	8	3.96
12	Fenazaquin	Concentrate	Concentrate	200	SC	water_based	8	2.28
17	Fenhexamid	Concentrate	Concentrate	500	WG	solid	8	0.01
17	Fenhexamid	Dilution	Dilution	5	WG	solid	8	0.36
17	Fenhexamid	Dilution	Dilution	5	WG	solid	8	0.34
17	Fenhexamid	Dilution	Dilution	5	WG	solid	8	0.31
17	Fenhexamid	Concentrate	Concentrate	500	WG	solid	8	0.12
17	Fenhexamid	Dilution	Dilution	5	WG	solid	8	0.42
17	Fenhexamid	Dilution	Dilution	5	WG	solid	8	0.53
17	Fenhexamid	Dilution	Dilution	5	WG	solid	8	1.17
17	Fenhexamid	Concentrate	Concentrate	500	WG	solid	8	0.06
17	Fenhexamid	Dilution	Dilution	0.375	WG	solid	8	4.49
17	Fenhexamid	Dilution	Dilution	0.375	WG	solid	8	6.26
17	Fenhexamid	Dilution	Dilution	0.375	WG	solid	8	10.96
17	Fenhexamid	Dilution	Dilution	0.375	WG	solid	8	4.83
17	Fenhexamid	Dilution	Dilution	0.375	WG	solid	8	5.98
17	Fenhexamid	Dilution	Dilution	0.375	WG	solid	8	2.4
17	Fenhexamid	Concentrate	Concentrate	500	WG	solid	8	0.1
17	Fenhexamid	Concentrate	Concentrate	500	WG	solid	8	0.18
17	Fenhexamid	Concentrate	Concentrate	500	WG	solid	8	0.17
282	Fenpicoxamid	Dilution	Concentrate	50	EC	organic_solvent	8	0.1926
282	Fenpicoxamid	Dilution	Dilution	0.2	EC	organic_solvent	8	3.942
282	Fenpicoxamid	Dilution	Dilution	0.2	EC	organic_solvent	8	12.258
282	Fenpicoxamid	Dilution	Dilution	0.2	EC	organic_solvent	8	7.69
282	Fenpicoxamid	Dilution	Concentrate	50	EC	organic_solvent	8	0.1379
282	Fenpicoxamid	Dilution	Dilution	0.2	EC	organic_solvent	8	7.291
282	Fenpicoxamid	Dilution	Dilution	0.2	EC	organic_solvent	8	9.668
282	Fenpicoxamid	Dilution	Dilution	0.2	EC	organic_solvent	8	15.224
282	Fenpicoxamid	Dilution	Dilution	0.2	EC	organic_solvent	8	6.452
282	Fenpicoxamid	Dilution	Dilution	0.2	EC	organic_solvent	8	2.602
282	Fenpicoxamid	Dilution	Concentrate	50	EC	organic_solvent	8	0.1626
282	Fenpicoxamid	Dilution	Concentrate	50	EC	organic_solvent	8	0.1175
282	Fenpicoxamid	Dilution	Concentrate	50	EC	organic_solvent	8	0.0568
282	Fenpicoxamid	Dilution	Concentrate	50	EC	organic_solvent	8	0.391
282	Fenpicoxamid	Dilution	Concentrate	50	EC	organic_solvent	8	0.3974
322	Fenpropidin	Concentrate	Concentrate	250	EC	organic_solvent	8	0.358
322	Fenpropidin	Concentrate	Concentrate	250	EC	organic_solvent	8	0.586
322	Fenpropidin	Concentrate	Concentrate	250	EC	organic_solvent	8	0.85
322	Fenpropidin	Concentrate	Concentrate	250	EC	organic_solvent	8	0.91
322	Fenpropidin	Concentrate	Concentrate	250	EC	organic_solvent	8	0.394
322	Fenpropidin	Concentrate	Concentrate	250	EC	organic_solvent	8	0.746
322	Fenpropidin	Concentrate	Concentrate	250	EC	organic_solvent	8	0.215
322	Fenpropidin	Concentrate	Concentrate	250	EC	organic_solvent	8	0.472
9	Fenpyroximate	Concentrate	Concentrate	52	SC	water_based	6	9.91
9	Fenpyroximate	Dilution	Dilution	0.04	SC	water_based	6	26.44
9	Fenpyroximate	Dilution	Dilution	0.04	SC	water_based	6	17.82
9	Fenpyroximate	Dilution	Dilution	0.04	SC	water_based	6	13.92
9	Fenpyroximate	Concentrate	Concentrate	52	SC	water_based	6	17.76
9	Fenpyroximate	Dilution	Dilution	0.04	SC	water_based	6	15.86
9	Fenpyroximate	Dilution	Dilution	0.04	SC	water_based	6	16.81
9	Fenpyroximate	Dilution	Dilution	0.04	SC	water_based	6	2.99
9	Fenpyroximate	Concentrate	Concentrate	52	SC	water_based	6	10.68
9	Fenpyroximate	Concentrate	Concentrate	52	SC	water_based	6	6.66
9	Fenpyroximate	Concentrate	Concentrate	52	SC	water_based	6	8.23
9	Fenpyroximate	Concentrate	Concentrate	52	SC	water_based	6	4.13
28	Flazasulfuron	Dilution	Dilution	1	WG	solid	8	9.218
28	Flazasulfuron	Dilution	Dilution	1	WG	solid	8	19.194
28	Flazasulfuron	Dilution	Dilution	1	WG	solid	8	4.698
28	Flazasulfuron	Dilution	Dilution	1	WG	solid	8	9.317
28	Flazasulfuron	Dilution	Dilution	1	WG	solid	8	7.302
28	Flazasulfuron	Dilution	Dilution	0.15	WG	solid	8	2.718
28	Flazasulfuron	Dilution	Dilution	0.15	WG	solid	8	5.769
28	Flazasulfuron	Dilution	Dilution	0.15	WG	solid	8	4.665
28	Flazasulfuron	Dilution	Dilution	0.15	WG	solid	8	2.497
28	Flazasulfuron	Dilution	Dilution	0.15	WG	solid	8	2.668
118	Flazasulfuron	Concentrate	Concentrate	250	WG	solid	8	0.03
118	Flazasulfuron	Dilution	Dilution	0.0375	WG	solid	8	0.68
118	Flazasulfuron	Dilution	Dilution	0.0375	WG	solid	8	1.03
118	Flazasulfuron	Dilution	Dilution	0.0375	WG	solid	8	4.57
118	Flazasulfuron	Concentrate	Concentrate	250	WG	solid	8	0.02
118	Flazasulfuron	Dilution	Dilution	0.0375	WG	solid	8	3.39
118	Flazasulfuron	Dilution	Dilution	0.0375	WG	solid	8	2.32
118	Flazasulfuron	Dilution	Dilution	0.0375	WG	solid	8	2.61
118	Flazasulfuron	Dilution	Dilution	0.0375	WG	solid	8	2.89
118	Flazasulfuron	Dilution	Dilution	0.0375	WG	solid	8	4.83
118	Flazasulfuron	Concentrate	Concentrate	250	WG	solid	8	0.04
118	Flazasulfuron	Concentrate	Concentrate	250	WG	solid	8	0.05
118	Flazasulfuron	Concentrate	Concentrate	250	WG	solid	8	0.07
118	Flazasulfuron	Concentrate	Concentrate	250	WG	solid	8	0.06
118	Flazasulfuron	Concentrate	Concentrate	250	WG	solid	8	0.15
118	Flazasulfuron	Concentrate	Concentrate	250	WG	solid	8	0.09
307	Flonicamid	Concentrate	Concentrate	500	SG	solid	8	0.06
307	Flonicamid	Dilution	Dilution	0.02	SG	solid	8	11.16
307	Flonicamid	Dilution	Dilution	0.02	SG	solid	8	13.67
307	Flonicamid	Dilution	Dilution	0.02	SG	solid	8	8.67
307	Flonicamid	Concentrate	Concentrate	500	SG	solid	8	0.06
307	Flonicamid	Dilution	Dilution	0.02	SG	solid	8	5.34
307	Flonicamid	Dilution	Dilution	0.02	SG	solid	8	14.66
307	Flonicamid	Dilution	Dilution	0.02	SG	solid	8	10.99
307	Flonicamid	Dilution	Dilution	0.02	SG	solid	8	7.46
307	Flonicamid	Dilution	Dilution	0.02	SG	solid	8	11.19
307	Flonicamid	Concentrate	Concentrate	500	SG	solid	8	0.06
307	Flonicamid	Concentrate	Concentrate	500	SG	solid	8	0.06
307	Flonicamid	Concentrate	Concentrate	500	SG	solid	8	0.06
307	Flonicamid	Concentrate	Concentrate	500	SG	solid	8	0.06
307	Flonicamid	Concentrate	Concentrate	500	SG	solid	8	0.06
307	Flonicamid	Concentrate	Concentrate	500	SG	solid	8	0.06
350	Flonicamid	Dilution	Dilution	0.4	WG	solid	6	11.55
350	Flonicamid	Dilution	Dilution	0.4	WG	solid	6	3.39
350	Flonicamid	Dilution	Dilution	0.4	WG	solid	6	5.14
350	Flonicamid	Dilution	Dilution	0.4	WG	solid	6	6.76
350	Flonicamid	Dilution	Dilution	0.4	WG	solid	6	6.74
350	Flonicamid	Dilution	Dilution	0.4	WG	solid	6	13.19
350	Flonicamid	Dilution	Dilution	0.4	WG	solid	6	6.07
350	Flonicamid	Dilution	Dilution	0.4	WG	solid	6	9.15
350	Flonicamid	Dilution	Dilution	0.4	WG	solid	6	8.95
350	Flonicamid	Dilution	Dilution	0.4	WG	solid	6	3.61
355	Flonicamid	Dilution	Dilution	0.07	WG	solid	6	12.81
355	Flonicamid	Dilution	Dilution	0.07	WG	solid	6	15.17
355	Flonicamid	Dilution	Dilution	0.07	WG	solid	6	10.4
355	Flonicamid	Dilution	Dilution	0.07	WG	solid	6	12.94
128	Florasulam	Concentrate	Concentrate	78.1	SG	solid	8	0.09
128	Florasulam	Dilution	Dilution	0.015625	SG	solid	8	0.55
128	Florasulam	Dilution	Dilution	0.015625	SG	solid	8	4.61
128	Florasulam	Dilution	Dilution	0.015625	SG	solid	8	2.2
128	Florasulam	Concentrate	Concentrate	78.1	SG	solid	8	0.09
128	Florasulam	Dilution	Dilution	0.015625	SG	solid	8	12.22
128	Florasulam	Dilution	Dilution	0.015625	SG	solid	8	9.7
128	Florasulam	Dilution	Dilution	0.015625	SG	solid	8	1.51
128	Florasulam	Dilution	Dilution	0.015625	SG	solid	8	1.07
128	Florasulam	Dilution	Dilution	0.015625	SG	solid	8	0.06
128	Florasulam	Concentrate	Concentrate	78.1	SG	solid	8	0.91
128	Florasulam	Concentrate	Concentrate	78.1	SG	solid	8	0.09
128	Florasulam	Concentrate	Concentrate	78.1	SG	solid	8	0.09
128	Florasulam	Concentrate	Concentrate	78.1	SG	solid	8	0.09
128	Florasulam	Concentrate	Concentrate	78.1	SG	solid	8	0.42
128	Florasulam	Concentrate	Concentrate	78.1	SG	solid	8	0.09
331	Fluazaindolizine	Concentrate	Concentrate	500	SC	water_based	6	1.362
331	Fluazaindolizine	Dilution	Dilution	1	SC	water_based	6	5.27
331	Fluazaindolizine	Dilution	Dilution	1	SC	water_based	6	4.69
331	Fluazaindolizine	Dilution	Dilution	1	SC	water_based	6	9.74
331	Fluazaindolizine	Concentrate	Concentrate	500	SC	water_based	6	0.702
331	Fluazaindolizine	Dilution	Dilution	1	SC	water_based	6	1.375
331	Fluazaindolizine	Dilution	Dilution	1	SC	water_based	6	0.418
331	Fluazaindolizine	Dilution	Dilution	1	SC	water_based	6	3.74
331	Fluazaindolizine	Dilution	Dilution	1	SC	water_based	6	3.135
331	Fluazaindolizine	Dilution	Dilution	1	SC	water_based	6	4.89
331	Fluazaindolizine	Concentrate	Concentrate	500	SC	water_based	6	0.95
331	Fluazaindolizine	Concentrate	Concentrate	500	SC	water_based	6	1.364
331	Fluazaindolizine	Concentrate	Concentrate	500	SC	water_based	6	1.584
331	Fluazaindolizine	Concentrate	Concentrate	500	SC	water_based	6	2.41
331	Fluazaindolizine	Concentrate	Concentrate	500	SC	water_based	6	0.32
331	Fluazaindolizine	Concentrate	Concentrate	500	SC	water_based	6	0.242
16	Fluazinam	Dilution	Dilution	0.3	SC	water_based	8	24.84
16	Fluazinam	Dilution	Dilution	0.3	SC	water_based	8	21.98
16	Fluazinam	Dilution	Dilution	0.3	SC	water_based	8	25.49
16	Fluazinam	Dilution	Dilution	0.3	SC	water_based	8	21.58
16	Fluazinam	Dilution	Dilution	0.3	SC	water_based	8	20.95
16	Fluazinam	Dilution	Dilution	0.3	SC	water_based	8	19.96
[truncated: 4,341 more rows]

## Sheet: Key to variables
Column name	Explanation
study_ID	Study identifier
substance	Active substance name
conc_dil50	Classification of concentration when concentrate defined as concentration > 50 g/l (g/kg)
conc_dil	Classification of concentration when concentrate defined as commercially available concentrate
target_conc	Target concentration of active substance applied in experiment in g/l or g/kg
form	Formulation type of product
form_cat	Formulation type category (solid, water-based, organic solvent, other)
exp_time	Exposure time in experiment
absorption	Dermal absorption in %
