# Supplementary material for: Variability Between Datasets and Statistical Approaches—Rethinking Estimation of Default Dermal Absorption Values for Risk Assessment
Source: Toxics. 2025 Oct 29;13(11):925. doi: 10.3390/toxics13110925 (PMC12656691; doi:10.3390/toxics13110925)
Supplement: Supplementary file 1 [file toxics-13-00925-s001.zip › File S2. Toxics_R script.r]

########################################################################################
####### Code to reproduce analyses in Städele et al. 2025 Variability between different
#######datasets and statistical approaches - rethinking estimation of default
#######dermal absorption values for risk assessment ####################################

## Code is largely taken from the 2017 EFSA Guidance on dermal absorption (http://onlinelibrary.wiley.com/doi/10.2903/sp.efsa.2017)

##necessary libraries with #version
library(doBy) #4.6.24
library(MCMCglmm) #2.36
library(car) #3.1-2
library(HDInterval) #0.2.4
library(knitr) #1.49
library(e1071) #1.7-14
library(posterior) #1.6.1.

source(file="I://fig_label_function.r") #source custom figure label function. See end of script. 
setwd("") #set working directory 

dat.tmp=read.csv(file="Staedele et al. 2025_Toxics_dataset.csv",header=TRUE) #read in input (first sheet of Excel file as csv) 

###################################################################################
dat.tmp$frac=dat.tmp$absorption/100 #get fraction absorbed
dat.tmp$Concentrate50=dat.tmp$conc_dil50=="Concentrate"
dat.tmp$Concentrate=dat.tmp$conc_dil=="Concentrate"

## Functions to compute the logit transform and its inverse
logit = function(p) log(p/(1-p))
unlogit = function(logit) exp(logit)/(1+exp(logit))

## Functions to compute tweaked logit (first shrink the [0,1] interval slightly and then compute logit) and its inverse
mylogit.prescale = .9995
mylogit = function(p) {
p.shrunk = .5+mylogit.prescale*(p-.5)
logit(p.shrunk)
}
myunlogit = function(lgt) {
p.shrunk = unlogit(lgt)
pmin(pmax(.5 + (p.shrunk-.5)/mylogit.prescale, 0), 1)
}

##Figure 1: mean concentration vs. mean absorption by study substance and concentration
agg=aggregate(dat.tmp$frac,by=list(target_conc=dat.tmp$target_conc,concentrate=dat.tmp$Concentrate,concentrate50=dat.tmp$Concentrate50,study_ID=dat.tmp$study_ID,substance=dat.tmp$substance),FUN=mean)
agg$frac=agg$x

tiff("Figure 1.tiff",width=4,height=4,res=600,unit='in',compression="lzw")
par(mar=c(3.1,3.1,0.5,0.5))
plot(log10(agg$target_conc),logit(agg$frac),main=NA,col=adjustcolor(ifelse(agg$concentrate==TRUE,"blue","orange"),0.5),pch=16,xaxt='n',yaxt='n',xlab=NA,ylab=NA)
xlabs=c(0.001,0.01,0.1,1,10,100,1000)
axis(1,at=log10(xlabs),tick=-0.01,label=NA)
axis(1,tick=FALSE,at=log10(xlabs),label=xlabs,line=-0.3)
ylabs=c(0.00001,0.0001,0.001,0.01,0.1,0.5)
axis(2,at=logit(ylabs),tick=-0.01,label=NA)
axis(2,tick=FALSE,at=logit(ylabs),label=ylabs,line=-0.3)
mtext("Target concentration [g/l or g/kg]",side=1,line=2)
mtext("Mean fraction absorbed",side=2,line=2)
legend("bottomleft",legend=c("Dilution","Concentrate"),pch=16,col=adjustcolor(c("orange","blue"),0.5),cex=0.9,pt.cex=1)
abline(v=log10(50))
dev.off()

#how many concentrations are reclassified as concentrates/dilutions
table(agg$concentrate,agg$concentrate50)

######################################################################################################################################
#######Empirical default values - Concentrate is defined by commerically available concentration #####################################
######################################################################################################################################
#merge concentration/dilution and formulation category
dat.tmp$MFCD=as.factor(paste(dat.tmp$conc_dil,dat.tmp$form_cat,sep="_"))
dat.tmp$form_cat=as.factor(dat.tmp$form_cat)

#empirical quantiles (95th and 99th)
quant = aggregate(frac~MFCD,dat.tmp, FUN=quantile, probs=0.95)
quant[,2] = quant[,2]*100
knitr::kable(quant,digits = 1)
FracAbsCellbyCat = with(dat.tmp, split(frac, MFCD))
str(FracAbsCellbyCat)

#non-parametric CI function
ub.leftCI = function(x,alpha,beta)
{
## alpha: proba of sought after quantile q_alpha
## beta: proba of left sided CI
## r: rank of empirical quantile X_(r) achieving P(q_alpha <= X_(r)) > beta
## ub: upper bound of one-sided CI
n = length(x)
r = min((1:n)[(pbinom(q=(1:n)-1,size=n,p=alpha) >= beta)])
ub = sort(x)[r]
return(ub)
}

#empirical quantiles
quant[,3] = NA
for(i in 1:8) {
quant[i,3] = ub.leftCI(x=FracAbsCellbyCat[[i]],alpha=0.95,beta=0.95)*100
}

quant[,4] = NA
quant[,4] = aggregate(frac~MFCD, dat.tmp, FUN=quantile,probs=0.99)[,2]*100
ub.leftCI(x=FracAbsCellbyCat$Concentrate_organic_solvent,alpha=0.99,beta=0.95)

quant[,5] = NA
colnames(quant) = c('Formulation','quantile','Upper bound CI')
for(i in 1:8) {
quant[i,5] = ub.leftCI(x=FracAbsCellbyCat[[i]],alpha=0.99,beta=0.95)*100
}

colnames(quant) = c('Formulation','quantile 95%','Upper bound CI 95%',
'quantile 99%','Upper bound CI 95%')
knitr::kable(quant,digits = 0) #Table 3

#sample size
table(dat.tmp$MFCD)

##Figure 2: Observed distribution of values by concentrate/dilutiond and formulation type category
#pdf("...",width=7,height=5)
bw=0.01
par(mfrow=c(2,2),mar=c(2.5,0.5,1.3,0.5))
plot(NA,NA,xlim=c(0,0.7),yaxt='n',ylim=c(0,37),xaxt='n')
fig_label("A",pos="topleft",region="figure")
axis(side=1,tck=-0.03,at=pretty(c(0,0.9)),lab=NA)
axis(side=1,at=pretty(c(0,0.9)),tick=FALSE,lab=pretty(c(0,90)),line=-0.6)
mtext("Absorption [%]",side=1,line=1.5,cex=0.8)
dens1=density(FracAbsCellbyCat$Concentrate_solid,bw=bw)
polygon(c(dens1$x[dens1$x>=0],rev(dens1$x[dens1$x>=0])),c(rep(0,length(dens1$x[dens1$x>=0])),rev(dens1$y[dens1$x>=0])),border=NA,col=adjustcolor("blue",0.5))
abline(v=quant[3,3]/100,col="blue",lwd=1,lty=2)
dens3=density(FracAbsCellbyCat$Concentrate_water_based,bw=bw)
polygon(c(dens3$x[dens3$x>=0],rev(dens3$x[dens3$x>=0])),c(rep(0,length(dens3$x[dens3$x>=0])),rev(dens3$y[dens3$x>=0])),border=NA,col=adjustcolor("cyan",0.5))
abline(v=quant[4,3]/100,col="cyan",lwd=1)
legend("topright",legend=c("Water-based","Solid"),col=c("cyan","blue"),lty=c(1,2),cex=0.9,bty='n',lwd=2)

plot(NA,NA,xlim=c(0,0.7),yaxt='n',ylim=c(0,29),xaxt='n')
fig_label("B",pos="topleft",region="figure")
axis(side=1,tck=-0.03,at=pretty(c(0,0.9)),lab=NA)
axis(side=1,at=pretty(c(0,0.9)),tick=FALSE,lab=pretty(c(0,90)),line=-0.6)
mtext("Absorption [%]",side=1,line=1.5,cex=0.8)
dens1=density(FracAbsCellbyCat$Concentrate_organic_solvent,bw=bw)
polygon(c(dens1$x[dens1$x>=0],rev(dens1$x[dens1$x>=0])),c(rep(0,length(dens1$x[dens1$x>=0])),rev(dens1$y[dens1$x>=0])),border=NA,col=adjustcolor("red",0.5))
abline(v=quant[1,3]/100,col="red",lwd=1,lty=1)
dens3=density(FracAbsCellbyCat$Concentrate_other,bw=bw)
polygon(c(dens3$x[dens3$x>=0],rev(dens3$x[dens3$x>=0])),c(rep(0,length(dens3$x[dens3$x>=0])),rev(dens3$y[dens3$x>=0])),border=NA,col=adjustcolor("orange",0.5))
abline(v=quant[2,3]/100,col="orange",lwd=1,lty=2)
legend("topright",legend=c("Organic solvent","Other"),col=c("red","orange"),lty=c(1,2),cex=0.9,bty='n',lwd=2)

plot(NA,NA,xlim=c(0,0.7),yaxt='n',ylim=c(0,12),xaxt='n')
fig_label("C",pos="topleft",region="figure")
axis(side=1,tck=-0.03,at=pretty(c(0,0.9)),lab=NA)
axis(side=1,at=pretty(c(0,0.9)),tick=FALSE,lab=pretty(c(0,90)),line=-0.6)
mtext("Absorption [%]",side=1,line=1.5,cex=0.8)
dens2=density(FracAbsCellbyCat$Dilution_solid,bw=bw)
polygon(c(dens2$x[dens2$x>=0],rev(dens2$x[dens2$x>=0])),c(rep(0,length(dens2$x[dens2$x>=0])),rev(dens2$y[dens2$x>=0])),border=NA,col=adjustcolor("blue",0.5))
abline(v=quant[7,3]/100,col="blue",lwd=1,lty=2)

dens4=density(FracAbsCellbyCat$Dilution_water_based,bw=bw)
polygon(c(dens4$x[dens4$x>=0],rev(dens4$x[dens4$x>=0])),c(rep(0,length(dens4$x[dens4$x>=0])),rev(dens4$y[dens4$x>=0])),border=NA,col=adjustcolor("cyan",0.5))
abline(v=quant[8,3]/100,col="cyan",lwd=1,lty=1)
plot(NA,NA,xlim=c(0,0.7),yaxt='n',ylim=c(0,6),xaxt='n')
fig_label("D",pos="topleft",region="figure")
axis(side=1,tck=-0.03,at=pretty(c(0,0.9)),lab=NA)
axis(side=1,at=pretty(c(0,0.9)),tick=FALSE,lab=pretty(c(0,90)),line=-0.6)
mtext("Absorption [%]",side=1,line=1.5,cex=0.8)
dens2=density(FracAbsCellbyCat$Dilution_organic_solvent,bw=bw)
polygon(c(dens2$x[dens2$x>=0],rev(dens2$x[dens2$x>=0])),c(rep(0,length(dens2$x[dens2$x>=0])),rev(dens2$y[dens2$x>=0])),border=NA,col=adjustcolor("red",0.5))
abline(v=quant[5,3]/100,col="red",lwd=1,lty=1)
dens4=density(FracAbsCellbyCat$Dilution_other,bw=bw)
polygon(c(dens4$x[dens4$x>=0],rev(dens4$x[dens4$x>=0])),c(rep(0,length(dens4$x[dens4$x>=0])),rev(dens4$y[dens4$x>=0])),border=NA,col=adjustcolor("orange",0.5))
abline(v=quant[6,3]/100,col="orange",lwd=1,lty=2)
#dev.off()

## Absolute differences between empirical 95th percentiles in this study, EFSA GD2017 and Sarti et al. 2025 
emp=quant["Upper bound CI 95%"]
EFSA_emp=c(20,NA,11,10,55,61,57,44)
Sarti_emp=c(10,8,3,4,42,NA,39,37)
round(abs(emp-EFSA_emp),0)
round(abs(emp-Sarti_emp),0)

##################################################################################################################################
####### Exploratory analyses ######################################################################################################
##################################################################################################################################
#synthetic variable for within-study variation (block)
dat.tmp$block = paste(dat.tmp$substance, dat.tmp$study_ID, dat.tmp$target_conc, dat.tmp$form, dat.tmp$exp_time, sep="_")

## Create variable with the actual logit of fraction absorbed
dat.tmp$logitFrac = logit(dat.tmp$frac)
## And variable with tweaked logit of fraction absorbed; used only for initial
## data plots, anova and random effects modelling
dat.tmp$mylogitFrac = mylogit(dat.tmp$frac)
## Add also variables with probit and arcsine transformations
dat.tmp$probitFrac = qnorm(dat.tmp$frac)
dat.tmp$asinFrac = asin(sqrt(dat.tmp$frac))

## Compute various summaries by "block", i.e observations within block are true replicates.
dat.tmp.byblock = within(
summaryBy(
mylogitFrac+logitFrac+probitFrac+asinFrac+frac~block,
data=dat.tmp,
id=~target_conc+form+substance+study_ID+Concentrate+form_cat+exp_time,
FUN=c(mean, length, sd, max, skewness)
), {
# Summaries of logitFrac and mylogitFrac
logitFrac = logitFrac.mean
mylogitFrac = mylogitFrac.mean
n.block = logitFrac.length
s.block = logitFrac.sd
max.block = logitFrac.max
skew.block = logitFrac.skewness
Frac = unlogit(logitFrac)
myFrac = myunlogit(mylogitFrac)
# Summaries of frac
FracMean = frac.mean
FracSD = frac.sd
FracMax = frac.max
logitFrac.mean = NULL
logitFrac.length = NULL
logitFrac.sd = NULL
logitFrac.max = NULL
logitFrac.skewness = NULL
frac.mean = NULL
frac.length = NULL
frac.sd = NULL
frac.max = NULL
})

## Upper and lower limits of approximate 95% confidence intervals for average fraction absorbed. The first interval is are computed on logitFrac scale
## and then back transformed to fraction absorbed scale. The second interval is computed on fraction absorbed scale.
dat.tmp.byblock=dat.tmp.byblock[dat.tmp.byblock$n.block>1,]
by.block.limits=
within(dat.tmp.byblock,{
ulimit.logit = unlogit(logitFrac+qt(.975, n.block-1)*s.block/sqrt(n.block))
llimit.logit = unlogit(logitFrac-qt(.975, n.block-1)*s.block/sqrt(n.block))
ulimit.raw = FracMean+qt(.975, n.block-1)*FracSD/sqrt(n.block)
llimit.raw = FracMean-qt(.975, n.block-1)*FracSD/sqrt(n.block)
})

# Skewness on the unstransformed scale is considerable
mean(dat.tmp.byblock$frac.skewness, na.rm=TRUE)

## On logit scale, mean skewness is closer to 0 
mean(dat.tmp.byblock$mylogitFrac.skewness, na.rm=TRUE)

# Variance does not systematically increase with fraction absorbed for logit scale. For this reason, logit transformation is preferred.
par(mfrow=c(1,3),mar=c(5,5,0.5,0.5))
plot(sqrt(s.block)~cut(logitFrac, 10), data=subset(dat.tmp.byblock, is.finite(logitFrac)))
plot(sqrt(probitFrac.sd)~cut(probitFrac.mean, 10), data=subset(dat.tmp.byblock, is.finite(probitFrac.mean)))
plot(sqrt(asinFrac.sd)~cut(asinFrac.mean, 10), data=subset(dat.tmp.byblock, is.finite(asinFrac.mean)))

##################################################################################################################################
#######Models - Concentrate is defined by commerically available concentration ###################################################
##################################################################################################################################
MCMC.fit4 = MCMCglmm(
mylogitFrac~Concentrate+form_cat,
~us(Concentrate):substance+study_ID+block,
data=dat.tmp,nitt=25000,burnin=5000,pr=TRUE,verbose=TRUE #pr=TRUE extracts random effects
)

plot(MCMC.fit4) #check chain
round(summary(MCMC.fit4)$solutions,2) #Table 4
round(sqrt(summary(MCMC.fit4)$Gcovariances),2) #rounded random effect sds

#extract random effects
scT=length(unique(dat.tmp$substance))+5
scF=length(unique(dat.tmp$substance))*2+5
s=length(unique(dat.tmp$substance))*2+5+length(unique(dat.tmp$study_ID))
b=length(unique(dat.tmp$substance))*2+5+length(unique(dat.tmp$study_ID))+length(unique(dat.tmp$block))

l=list(
re_scT=MCMC.fit4$Sol[,6:scT],		  #Concentrate FALSE:substance
re_scF=MCMC.fit4$Sol[,(scT+1):scF],   #Concentrate TRUE:substance
re_s=MCMC.fit4$Sol[,(scF+1):s],	  	  #study_ID
re_b=MCMC.fit4$Sol[,(s+1):b]		  #block
)

##normality of random effects? (not checked in EFSA GD2017 code)
re_mean=lapply(l,function(x){apply(x,2,mean)})
re_sd=lapply(l,function(x){apply(x,2,sd)})

par(mfrow=c(2,2))
lapply(re_mean,function(x){qqPlot(x,id=FALSE,grid=FALSE)}) # qqplot of random effects
lapply(re_mean,shapiro.test) #random effects not perfectly normal, but Shapiro-Wilk W > 0.98. Should be fine, but there clearly is some unexplained variation that does not get picked up by the random effects

#posterior predictive check #Figure S1
sims=simulate(MCMC.fit4, nsim = 50,  newdata=NULL, marginal = NULL) #marginal~MCMC.fit4$Random$formula,
#tiff("Figure S1.tiff",width=3,height=3,res=600,unit='in',compression="lzw")
par(mar=c(3,0.5,0.5,0.5))
plot(density(dat.tmp$mylogitFrac),main=NA,yaxt='n',xlab="",cex.axis=0.9)
mtext("Logit fraction absorbed",side=1,line=2,cex=0.9)
for (i in 1:ncol(sims)){
	lines(density(sims[,i]),col=adjustcolor("deepskyblue",0.5))
}
lines(density(dat.tmp$mylogitFrac),lwd=2)
#dev.off()

#by default MCMCglmm only runs a single chain, model needs to be rerun manually for (three) more chains
for (i in 2:4){
	assign(paste("MCMC.fit4.",i,sep=""),MCMCglmm(
	mylogitFrac~Concentrate+form_cat,
	~us(Concentrate):substance+study_ID+block,
	data=dat.tmp,nitt=25000,burnin=5000,pr=TRUE #pr=TRUE extracts random effects
	))
}

#get Rhat values
rhats=list()
MCMC.fit4.all=cbind(MCMC.fit4$Sol[,1:5],MCMC.fit4$VCV)
MCMC.fit4.2.all=cbind(MCMC.fit4.2$Sol[,1:5],MCMC.fit4.2$VCV)
MCMC.fit4.3.all=cbind(MCMC.fit4.3$Sol[,1:5],MCMC.fit4.3$VCV)
MCMC.fit4.4.all=cbind(MCMC.fit4.4$Sol[,1:5],MCMC.fit4.4$VCV)
for (i in 1:(5+7)){ # five fixed effects, seven variables in VCV
rhats[[i]]=round(rhat(as.matrix(data.frame(MCMC.fit4.all[,i],MCMC.fit4.2.all[,i],MCMC.fit4.3.all[,i],MCMC.fit4.4.all[,i]))),4)
names(rhats[[i]])=colnames(MCMC.fit4.all)[i]
}
range(unlist(rhats))


#Traceplots and densityplots for different chains #Figure S2
namelist=c("Dilution", "Concentrate","Other","Solid","Water-based","Substance:Dilution","Cor(S:D,S:C)","Cor(S:D,S:C)","Substance:Concentrate","Study ID", "Within-Study", "Residual variance")
#tiff("Figure S2.tiff",width=9,height=10,res=600,unit='in',compression="lzw")
par(mfrow=c(5,4),mar=c(2,2,2,0.5))
for (i in c(1:7,9:11)){ #8 is same as 7 and 12 is resdiual variance
	plot(as.data.frame(MCMC.fit4.all)[,i],type='l',ylim=c(-3,2),main=paste("Trace plot:",namelist[i]),cex.main=1,lwd=0.5)
	lines(as.data.frame(MCMC.fit4.2.all)[,i],type='l',col=2,lwd=0.5)
	lines(as.data.frame(MCMC.fit4.3.all)[,i],type='l',col=3,lwd=0.5)
	lines(as.data.frame(MCMC.fit4.4.all)[,i],type='l',col=4,lwd=0.5)
	plot(density(as.data.frame(MCMC.fit4.all)[,i]),lwd=2,main=paste("Density plot:",namelist[i]),cex.main=1,ylim=c(min(density(as.data.frame(MCMC.fit4.all)[,i])$y),max(density(as.data.frame(MCMC.fit4.all)[,i])$y)+0.075*max(density(as.data.frame(MCMC.fit4.all)[,i])$y)))
	lines(density(as.data.frame(MCMC.fit4.2.all)[,i]),col=2,lwd=2)
	lines(density(as.data.frame(MCMC.fit4.3.all)[,i]),col=3,lwd=2)
	lines(density(as.data.frame(MCMC.fit4.4.all)[,i]),col=4,lwd=2)
}
#dev.off()

## Computation of default values:
## Function to compute a single possible default value based on formulations in 4 categories: (i) depending on Concentrate/Dilution and MergedForm; (ii)
## including sources of variation specified by ranlevel; (iii) using quantile vquantile of variability; (iv) using quantiles uquantiles of uncertainty.
DV.fit4 = function(
Concentrate,
form_cat=levels(dat.tmp$form_cat),
ranlevel, vquantile, uquantiles
) {
linpred = MCMC.fit4$Sol[,"(Intercept)"]
if (Concentrate) {
linpred = linpred + MCMC.fit4$Sol[,"ConcentrateTRUE"]
ranv1 = "ConcentrateTRUE:ConcentrateTRUE.substance"
} else ranv1 = "ConcentrateFALSE:ConcentrateFALSE.substance"
form_cat=match.arg(form_cat)
if(form_cat!="organic_solvent")
linpred = linpred + MCMC.fit4$Sol[,paste("form_cat", form_cat,sep="")]
stopifnot(ranlevel %in% 1:3)
ranvs = c(ranv1, "study_ID", "block")
ranvs = ranvs[1:ranlevel]
ranvar = rowSums(MCMC.fit4$VCV[,ranvs,drop=FALSE])
quantile(linpred + sqrt(ranvar) * qnorm(vquantile), uquantiles)
}

## Function to compute default values for all combinations of Concentrate/Dilution and form_cat, including sources of variation specified
## by ranlevel, using 95th, 97.5th and 99th quantiles vquantile of variability and using quantiles uquantiles of uncertainty.
DV.all4 = function(ranlevel, vquantile, uquantiles=c(.5, .95)) {
cd = c(Concentrate=TRUE, Diluted=FALSE)
mfs = levels(dat.tmp$form_cat)
DV = array(0, c(2, length(mfs), 2))
dimnames(DV) = list(names(cd), mfs, sprintf("%g%%", 100*uquantiles))
for(i in 1:2)
for(j in seq_along(mfs))
DV[i,j,] = DV.fit4(cd[i], mfs[j], ranlevel, vquantile, uquantiles)
DV
}

## Function to restructure results of DV.all4 
reflow4 = function(DVall) {
m = matrix(aperm(round(100*myunlogit(DVall)), c(2,1,3)), c(8,2))
dimnames(m) = list(rep(dimnames(DVall)[[2]], 2), dimnames(DVall)[[3]])
m
}

x0=for (vq in c(.95, .975, .99)) 
print(
cbind(
reflow4(DV.all4(1, vq, c(.5, .95))),
reflow4(DV.all4(2, vq, c(.5, .95))),
reflow4(DV.all4(3, vq, c(.5, .95)))
)
)

vq=0.95 
x=cbind( #Table 5
reflow4(DV.all4(1, vq, c(.5, .95))),
reflow4(DV.all4(2, vq, c(.5, .95))),
reflow4(DV.all4(3, vq, c(.5, .95)))
)

##Comparison to EFSA GD2017
EFSA_mod1=c(7,6,4,4,45,39,30,30)
EFSA_mod2=c(10,8,6,6,56,49,39,39)
EFSA_mod3=c(14,11,8,8,64,58,48,47)

##absolute difference
EFSA_mod1-x[,2]
EFSA_mod2-x[,4]
EFSA_mod3-x[,6]

#relative difference
round((EFSA_mod1-x[,2])/EFSA_mod1*100,0)
round((EFSA_mod2-x[,4])/EFSA_mod2*100,0)
round((EFSA_mod3-x[,6])/EFSA_mod3*100,0)

##Figure 4: Posterior distributions for average effects of concentrate/dilution an formualtion type category
#pdf("....",width=5,height=5)
layout(
  matrix(c(1:3), ncol=1,nrow=3), 
  widths=c(2,2,2), 
  heights=c(2,2,0.2)
)
par(mar=c(1.5,0.5,1.5,0.5))
cols=c("blue","cyan","red","orange")
plot(NA,NA,xlim=c(0,15),ylim=c(0,0.85),yaxt='n',ylab="",xaxt='n')
fig_label("A",pos="topleft",region="figure",cex=1.4)
legend("topright",legend=c("Solid", "Water-based","Organic solvent","Other"),col=cols,lwd=2,lty=1:4,bty='n',cex=1)
axis(side=1,tck=-0.03,at=pretty(0:20),lab=NA)
axis(side=1,at=pretty(0:20),tick=FALSE,lab=pretty(0:20),line=-0.5)
for(i in 1:4){
polygon(f4_dens[[i]],border=NA,col=adjustcolor(cols[i],0.5))
abline(v=f4_median[[i]],col=cols[i],lty=i,lwd=2)
}

par(mar=c(1.5,0.5,1.5,0.5))
cols=c("blue","orange")
plot(NA,NA,xlim=c(0,15),ylim=c(0,3.5),yaxt='n',ylab="",xaxt='n')
fig_label("B",pos="topleft",region="figure",cex=1.4)
legend("topright",legend=c("Concentrate","Dilution"),col=cols,lwd=2,lty=1:4,bty='n',cex=1)
axis(side=1,tck=-0.03,at=pretty(0:20),lab=NA)
axis(side=1,at=pretty(0:20),tick=FALSE,lab=pretty(0:20),line=-0.5)
for(i in 1:2){
abline(v=c4_median[[i]],col=cols[i],lty=i,lwd=2)
polygon(c4_dens[[i]],border=NA,col=adjustcolor(cols[i],0.5))
abline(v=c4_median[[i]],col=cols[i],lty=i,lwd=2)
}
par(mar=c(0,0,0,0))
plot(1:1, 1:1, axes=FALSE, ylab="", xlab="", type="n")
text("Absorption [%]",x=1,y=1)
#dev.off()

##Figure 5: full posterior distributions for upper the 95% credible limits of 90% prediction intervals 
#pdf("...",width=4,height=4)
layout(
  matrix(c(1:8), ncol=2, byrow=TRUE), 
  widths=c(2,2), 
  heights=c(rep(0.6,3),0.1)
)

con=rep(c(TRUE,FALSE),each=4)
forms=rep(c("solid","water_based","organic_solvent","other"),2)
l_dens=list()
l_q95=list()
l_median=list()
ranlevel=1:3
lettering=LETTERS[1:8]
ltys=rep(c(1:4),2)
k=1

for(j in 1:length(ranlevel)){
	par(mar=c(1,1,1.1,0.5))
	for(i in 1:8){
		linpred = MCMC.fit4$Sol[,"(Intercept)"]
			if (con[i]) {
			linpred = linpred + MCMC.fit4$Sol[,"ConcentrateTRUE"]
			ranv1 = "ConcentrateTRUE:ConcentrateTRUE.substance"
		} else ranv1 = "ConcentrateFALSE:ConcentrateFALSE.substance"
		if(forms[i]!="organic_solvent")
			linpred = linpred + MCMC.fit4$Sol[,paste("form_cat", forms[i],sep="")]
		stopifnot(ranlevel[j] %in% 1:3)
		ranvs = c(ranv1, "study_ID", "block")
		ranvs = ranvs[1:ranlevel[j]]
		ranvar = rowSums(MCMC.fit4$VCV[,ranvs,drop=FALSE])
		l_dens[[i]]=density(100*unlogit(linpred + sqrt(ranvar)*qnorm(0.95)))
		l_q95[[i]]=quantile(100*unlogit(linpred + sqrt(ranvar)*qnorm(0.95)),0.95)
		l_median[[i]]=median(100*unlogit(linpred + sqrt(ranvar)*qnorm(0.95)))
	}

cols=rep(c("blue","cyan","red","orange"),2)
	plot(NA,NA,xlim=c(0,15),ylim=c(0,2.2),yaxt='n',xaxt='n')
	axis(side=1,tck=-0.03,at=pretty(0:25),lab=NA)
	axis(side=1,at=pretty(0:25),tick=FALSE,lab=pretty(0:25),line=-0.6)
	for(i in 1:4){
		polygon(l_dens[[i]],border=NA,col=adjustcolor(cols[i],0.5))
		abline(v=l_q95[[i]],col=adjustcolor(cols[i],1),lty=ltys[i],lwd=2)
	}
	fig_label(text=lettering[k],pos="topleft",region="figure")
	if(j==1){legend("topright",legend=c("Solid", "Water-based","Organic solvent","Other"),col=cols,lwd=2,lty=1:4,bty='n',cex=1)}

	plot(NA,NA,xlim=c(0,70),ylim=c(0,0.21),yaxt='n',xaxt='n')
	axis(side=1,tck=-0.03,at=pretty(0:70),lab=NA)
	axis(side=1,at=pretty(0:70),tick=FALSE,lab=pretty(0:70),line=-0.6)
	for(i in 5:8){
		polygon(l_dens[[i]],border=NA,col=adjustcolor(cols[i],0.5))
		abline(v=l_q95[[i]],col=adjustcolor(cols[i],1),lty=ltys[i],lwd=2)
	}
	fig_label(text=lettering[k+1],pos="topleft",region="figure",cex=1)
	k=k+2
	if(j==3){par(mar=c(0,0,0,0))
		plot(1:1, 1:1, axes=FALSE, ylab="", xlab="", type="n")
		text("Absorption [%]",x=1,y=1)
		plot(1:1, 1:1, axes=FALSE, ylab="", xlab="", type="n")
		text("Absorption [%]",x=1,y=1)
	}	
}
#dev.off()

##Get posterior predictions for average effects including 95% HPDIs
##Predictions for formulation category
forms=c("solid","water_based","organic_solvent","other")
f4_dens=list()
f4_median=list()
f4_HDI=list()

for(i in 1:4){
linpred = MCMC.fit4$Sol[,"(Intercept)"]
if(forms[i]!="organic_solvent")
linpred = linpred + MCMC.fit4$Sol[,paste("form_cat", forms[i],sep="")]
f4_dens[[i]]=density(100*unlogit(linpred))
f4_median[[i]]=median(100*unlogit(linpred))
f4_HDI[[i]]=hdi(100*unlogit(linpred),0.95)
}

##Predictions for concentration
conc=c(TRUE,FALSE)
c4_dens=list()
c4_median=list()
c4_HDI=list()

for(i in 1:2){
linpred = MCMC.fit4$Sol[,"(Intercept)"]
if (conc[i]) {
linpred = linpred + MCMC.fit4$Sol[,"ConcentrateTRUE"]
}
c4_dens[[i]]=density(100*unlogit(linpred))
c4_median[[i]]=median(100*unlogit(linpred))
c4_HDI[[i]]=hdi(100*unlogit(linpred),0.95)
}

##Medians and 95% HPDIs rounded
lapply(list(
f4_median,
f4_HDI,
c4_median,
c4_HDI),function(x){lapply(x,function(x){round(x,1)})})


######################################################################################################################################
####### Empirical default values - 50 g/l cutoff of concentrates/dilutions ###########################################################
######################################################################################################################################
#merge concentration/dilution and formulation category
dat.tmp$MFCD_50=as.factor(paste(dat.tmp$conc_dil50,dat.tmp$form_cat,sep="_"))
dat.tmp$form_cat=as.factor(dat.tmp$form_cat)
dat.tmp$logConc=log(dat.tmp$target_conc)

#empirical quantiles
quant_50 = aggregate(frac~MFCD_50,dat.tmp, FUN=quantile, probs=0.95)
quant_50[,2] = quant_50[,2]*100
knitr::kable(quant_50,digits = 1)
FracAbsCellbyCat_50 = with(dat.tmp, split(frac, MFCD_50))
str(FracAbsCellbyCat_50)

#empirical quantiles

quant_50[,3] =NA
for(i in 1:8) {
quant_50[i,3] = ub.leftCI(x=FracAbsCellbyCat_50[[i]],alpha=0.95,beta=0.95)*100
}

quant_50[,4] =NA
quant_50[,4] = aggregate(frac~MFCD_50, dat.tmp, FUN=quantile,probs=0.99)[,2]*100
ub.leftCI(x=FracAbsCellbyCat_50$Concentrate_organic_solvent,alpha=0.99,beta=0.95)

quant_50[,5] =NA
colnames(quant_50) = c('Formulation','Quantile','Upper bound CI')
for(i in 1:8) {
quant_50[i,5] = ub.leftCI(x=FracAbsCellbyCat_50[[i]],alpha=0.99,beta=0.95)*100
}

colnames(quant_50) = c('Formulation','Quantile 95%','Upper bound CI 95%',
'Quantile 99%','Upper bound CI 95%')
knitr::kable(quant_50,digits = 0) #Table A1

table(dat.tmp$MFCD_50)


######################################################################################################################################
####### Model-derived default values - 50 g/l cutoff of concentrates/dilutions #######################################################
######################################################################################################################################
##Does not run with default prior on covariance matrix -> set prior
prior.fit4 =list(G = list(G1 = list(V = diag(2) * 0.1, nu = 3), #V = diag(2) * 0, nu = 3 (for a 2x2 matrix) is MCMCglmm default
G2 = list(V = 1, nu = 0),G3 = list(V = 1, nu = 0))) #V = 1 and nu = 0 is MCMCglmm default

MCMC.fit4_50 = MCMCglmm(
mylogitFrac~Concentrate50+form_cat,
~us(Concentrate50):substance+study_ID+block,
data=dat.tmp,nitt=25000,burnin=5000,pr=TRUE,prior=prior.fit4
)

plot(MCMC.fit4_50) #check chains
round(summary(MCMC.fit4_50)$solutions,2) #Table A2
round(sqrt(summary(MCMC.fit4_50)$Gcovariances),2) #rounded random effect sds

## Function to compute a single possible default value based on formulations in 4 categories: (i) depending on Concentrate/Dilution and MergedForm; (ii)
## including sources of variation specified by ranlevel; (iii) using quantile vquantile of variability; (iv) using quantiles uquantiles of uncertainty.
DV.fit4_50 = function(
Concentrate,
form_cat=levels(dat.tmp$form_cat),
ranlevel, vquantile, uquantiles
) {
linpred = MCMC.fit4_50$Sol[,"(Intercept)"]
if (Concentrate) {
linpred = linpred + MCMC.fit4_50$Sol[,"Concentrate50TRUE"]
ranv1 = "Concentrate50TRUE:Concentrate50TRUE.substance"
} else ranv1 = "Concentrate50FALSE:Concentrate50FALSE.substance"
form_cat=match.arg(form_cat)
if(form_cat!="organic_solvent")
linpred = linpred + MCMC.fit4_50$Sol[,paste("form_cat", form_cat,sep="")]
stopifnot(ranlevel %in% 1:3)
ranvs = c(ranv1, "study_ID", "block")
ranvs = ranvs[1:ranlevel]
ranvar = rowSums(MCMC.fit4_50$VCV[,ranvs,drop=FALSE])
quantile(linpred + sqrt(ranvar) * qnorm(vquantile), uquantiles)
}

## Function to compute default values for all combinations of Concentrate/Dilution and form_cat, including sources of variation specified
## by ranlevel, using quantile vquantile of variability and using quantiles uquantiles of uncertainty.
DV.all4_50 = function(ranlevel, vquantile, uquantiles=c(.5, .95)) {
cd = c(Concentrate=TRUE, Diluted=FALSE)
mfs = levels(dat.tmp$form_cat)
DV = array(0, c(2, length(mfs), 2))
dimnames(DV) = list(names(cd), mfs, sprintf("%g%%", 100*uquantiles))
for(i in 1:2)
for(j in seq_along(mfs))
DV[i,j,] = DV.fit4_50(cd[i], mfs[j], ranlevel, vquantile, uquantiles)
DV
}

## Function to restructure results of DV.all4 
reflow4 = function(DVall) {
m = matrix(aperm(round(100*myunlogit(DVall)), c(2,1,3)), c(8,2))
dimnames(m) = list(rep(dimnames(DVall)[[2]], 2), dimnames(DVall)[[3]])
m
}

x0=for (vq in c(.95, .975, .99))
print(
cbind(
reflow4(DV.all4_50(1, vq, c(.5, .95))),
reflow4(DV.all4_50(2, vq, c(.5, .95))),
reflow4(DV.all4_50(3, vq, c(.5, .95)))
))

vq=0.95 #Table 6
x=cbind(
reflow4(DV.all4_50(1, vq, c(.5, .95))),
reflow4(DV.all4_50(2, vq, c(.5, .95))),
reflow4(DV.all4_50(3, vq, c(.5, .95)))
)

######################################################################################################################################
####### Custom figure label function #################################################################################################
######################################################################################################################################
fig_label <- function(text, region="figure", pos="topleft", cex=NULL, ...) {
  region <- match.arg(region, c("figure", "plot", "device"))
  pos <- match.arg(pos, c("topleft", "top", "topright", 
                          "left", "center", "right", 
                          "bottomleft", "bottom", "bottomright"))
  if(region %in% c("figure", "device")) {
    ds <- dev.size("in")
    # xy coordinates of device corners in user coordinates
    x <- grconvertX(c(0, ds[1]), from="in", to="user")
    y <- grconvertY(c(0, ds[2]), from="in", to="user")
    # fragment of the device we use to plot
    if(region == "figure") {
      # account for the fragment of the device that 
      # the figure is using
      fig <- par("fig")
      dx <- (x[2] - x[1])
      dy <- (y[2] - y[1])
      x <- x[1] + dx * fig[1:2]
      y <- y[1] + dy * fig[3:4]
    } 
  }
  # much simpler if in plotting region
  if(region == "plot") {
    u <- par("usr")
    x <- u[1:2]
    y <- u[3:4]
  }
  sw <- strwidth(text, cex=cex) * 60/100
  sh <- strheight(text, cex=cex) * 60/100
  x1 <- switch(pos,
    topleft     =x[1] + sw, 
    left        =x[1] + sw,
    bottomleft  =x[1] + sw,
    top         =(x[1] + x[2])/2,
    center      =(x[1] + x[2])/2,
    bottom      =(x[1] + x[2])/2,
    topright    =x[2] - sw,
    right       =x[2] - sw,
    bottomright =x[2] - sw)
  y1 <- switch(pos,
    topleft     =y[2] - sh,
    top         =y[2] - sh,
    topright    =y[2] - sh,
    left        =(y[1] + y[2])/2,
    center      =(y[1] + y[2])/2,
    right       =(y[1] + y[2])/2,
    bottomleft  =y[1] + sh,
    bottom      =y[1] + sh,
    bottomright =y[1] + sh)
  old.par <- par(xpd=NA)
  on.exit(par(old.par))
  text(x1, y1, text, cex=cex, ...)
  return(invisible(c(x,y)))
}
